# Supplementary material for: Harnessing MDM2‐Mediated Targeted Degradation of Transcriptional and Epigenetic Machinery to Disrupt Oncogenic Addictions in Pediatric Sarcoma
Source: Adv Sci (Weinh). 2026 Jun 19:e23088. Online ahead of print. doi: 10.1002/advs.202523088 (PMC13336031; doi:10.1002/advs.202523088)
Supplement: Supplementary file 2 — Supporting File 2: advs75854‐sup‐0002‐TableS1‐S5andTableS7‐S8.xlsx. [file ADVS-9999-e23088-s003.xlsx]

## Sheet: Table S1_MDM2_peak_annotation
Chr	Start	End	Strand	Annotation	Detailed Annotation	Distance to TSS	Nearest PromoterID	Entrez ID	Nearest Refseq	Nearest Ensembl	Gene Name	Gene Alias	Gene Description	Gene Type
chr1	181134876	181135325	+	Intergenic	Intergenic	-39384	NR_125966	101928973	NR_125966	ENSG00000237292	LINC01732	-	long intergenic non-protein coding RNA 1732	ncRNA
chr12	48105619	48106463	+	promoter-TSS (NM_001267594)	promoter-TSS (NM_001267594)	38	NM_001267594	29843	NM_014554	ENSG00000079387	SENP1	SuPr-2	SUMO specific peptidase 1	protein-coding
chr12	57460514	57462545	+	intron (NM_001160045, intron 1 of 9)	intron (NM_001160045, intron 1 of 9)	1378	NM_001167609	2735	NM_005269	ENSG00000111087	GLI1	GLI|PAPA8|PPD1	GLI family zinc finger 1	protein-coding
chr12	57458836	57460342	+	promoter-TSS (NM_001167609)	promoter-TSS (NM_001167609)	-196	NM_005269	2735	NM_005269	ENSG00000111087	GLI1	GLI|PAPA8|PPD1	GLI family zinc finger 1	protein-coding
chr12	68807812	68809105	+	promoter-TSS (NM_001278462)	promoter-TSS (NM_001278462)	286	NM_001145339	4193	NM_002392	ENSG00000135679	MDM2	ACTFS|HDMX|hdm2	MDM2 proto-oncogene	protein-coding
chr12	57519430	57521173	+	intron (NM_004083, intron 1 of 3)	intron (NM_004083, intron 1 of 3)	216	NM_001195055	1649	NM_004083	ENSG00000175197	DDIT3	AltDDIT3|C/EBPzeta|CEBPZ|CHOP|CHOP-10|CHOP10|GADD153	DNA damage inducible transcript 3	protein-coding
chr12	65741205	65742756	+	Intergenic	CpG	-82480	NM_003484	8091	NM_003483	ENSG00000149948	HMGA2	BABL|HMGI-C|HMGIC|LIPO|STQTL9	high mobility group AT-hook 2	protein-coding
chr12	57751828	57752804	+	promoter-TSS (NM_000075)	promoter-TSS (NM_000075)	-6	NM_000075	1019	NM_000075	ENSG00000135446	CDK4	CMM3|PSK-J3	cyclin dependent kinase 4	protein-coding
chr1	144412506	144412805	+	promoter-TSS (NR_104076)	promoter-TSS (NR_104076)	79	NR_104076	101954267	NR_104076	ENSG00000207205	RNVU1-15	RNU1-121|RNU1-66|RNVU1-16|vU1.15|vU1.16	RNA, variant U1 small nuclear 15	snRNA
chr12	57522086	57523494	+	promoter-TSS (NM_052897)	promoter-TSS (NM_052897)	-34	NM_052897	114785	NM_052897	ENSG00000166987	MBD6	-	methyl-CpG binding domain protein 6	protein-coding
chr12	57865146	57865715	+	Intergenic	CpG	-18701	NM_005730	10106	NM_005730	ENSG00000175215	CTDSP2	OS4|PSR2|SCP2	CTD small phosphatase 2	protein-coding
chr12	105235705	105236408	+	5' UTR (NM_018171, exon 1 of 21)	5' UTR (NM_018171, exon 1 of 21)	118	NM_018171	55198	NM_018171	ENSG00000136044	APPL2	DIP13B	adaptor protein, phosphotyrosine interacting with PH domain and leucine zipper 2	protein-coding
chr17	43361081	43361459	+	Intergenic	CpG	27628	NR_027413	100130581	NR_027412	ENSG00000188825	LINC00910	-	long intergenic non-protein coding RNA 910	ncRNA
chr12	109476977	109477989	+	promoter-TSS (NM_001317399)	promoter-TSS (NM_001317399)	-140	NM_001270451	89910	NM_130466	ENSG00000151148	UBE3B	BPIDS|KOS	ubiquitin protein ligase E3B	protein-coding
chr11	69640795	69641304	+	promoter-TSS (NM_053056)	promoter-TSS (NM_053056)	-56	NM_053056	595	NM_053056	ENSG00000110092	CCND1	BCL1|D11S287E|PRAD1|U21B31	cyclin D1	protein-coding
chr12	57782624	57783268	+	TTS (NM_206914)	TTS (NM_206914)	159	NM_001172696	10102	NM_005726	ENSG00000123297	TSFM	EFTS|EFTSMT	Ts translation elongation factor, mitochondrial	protein-coding
chr12	57771793	57772926	+	promoter-TSS (NM_023033)	promoter-TSS (NM_023033)	-254	NM_023033	4234	NM_005371	ENSG00000037897	METTL1	C12orf1|TRM8|TRMT8|YDL201w	methyltransferase like 1	protein-coding
chr12	57430364	57431262	+	5' UTR (NM_001330123, exon 1 of 24)	5' UTR (NM_001330123, exon 1 of 24)	230	NM_001351207	22864	NM_014925	ENSG00000179912	R3HDM2	CAG6|PR01365	R3H domain containing 2	protein-coding
chr12	57744545	57746015	+	intron (NM_001330169, intron 1 of 5)	intron (NM_001330169, intron 1 of 5)	241	NM_005981	6302	NM_005981	ENSG00000135452	TSPAN31	SAS	tetraspanin 31	protein-coding
chr12	57844702	57847429	+	intron (NM_005730, intron 1 of 7)	CpG	664	NM_005730	10106	NM_005730	ENSG00000175215	CTDSP2	OS4|PSR2|SCP2	CTD small phosphatase 2	protein-coding
chr1	148522574	148522877	+	Intergenic	U1|snRNA|snRNA	-39440	NM_001123068	644591	NM_001123068	ENSG00000236334	PPIAL4G	COAS-2	peptidylprolyl isomerase A like 4G	protein-coding
chr17	50866206	50866624	+	promoter-TSS (NR_038458)	promoter-TSS (NR_038458)	-61	NM_001243885	10140	NM_005749	ENSG00000141232	TOB1	APRO5|APRO6|PIG49|TOB|TROB|TROB1	transducer of ERBB2, 1	protein-coding
chr11	65422597	65423307	+	non-coding (NR_028272, exon 1 of 1)	non-coding (NR_028272, exon 1 of 1)	154	NR_131012	283131	NR_002802	ENSG00000245532	NEAT1	LINC00084|NCRNA00084|TncRNA|VINC	nuclear paraspeckle assembly transcript 1	ncRNA
chr19	47231210	47231587	+	promoter-TSS (NM_014417)	promoter-TSS (NM_014417)	-199	NM_014417	27113	NM_014417	ENSG00000105327	BBC3	JFY-1|JFY1|PUMA	BCL2 binding component 3	protein-coding
chr11	65498953	65499120	+	TTS (NR_145459)	TTS (NR_145459)	1298	NR_144567	378938	NR_002819	ENSG00000251562	MALAT1	HCN|LINC00047|NCRNA00047|NEAT2|PRO2853	metastasis associated lung adenocarcinoma transcript 1	ncRNA
chr12	57896239	57897173	+	promoter-TSS (NR_148947)	promoter-TSS (NR_148947)	-224	NR_148947	283387	NR_148947	ENSG00000245651	LOC283387	-	uncharacterized LOC283387	ncRNA
chr13	110714920	110715513	+	promoter-TSS (NM_001267728)	promoter-TSS (NM_001267728)	204	NM_005537	3621	NM_005537	ENSG00000153487	ING1	p24ING1c|p33|p33ING1|p33ING1b|p47|p47ING1a	inhibitor of growth family member 1	protein-coding
chr12	65823692	65826351	+	5' UTR (NM_001330190, exon 1 of 4)	5' UTR (NM_001330190, exon 1 of 4)	561	NM_003483	8091	NM_003483	ENSG00000149948	HMGA2	BABL|HMGI-C|HMGIC|LIPO|STQTL9	high mobility group AT-hook 2	protein-coding
chr12	57726008	57727092	+	3' UTR (NM_014770, exon 18 of 18)	3' UTR (NM_014770, exon 18 of 18)	310	NR_027032	100130776	NR_027032	ENSG00000255737	AGAP2-AS1	PUNISHER	AGAP2 antisense RNA 1	ncRNA
chr12	57546407	57547366	+	promoter-TSS (NM_001348065)	promoter-TSS (NM_001348065)	-27	NM_001348065	10540	NM_006400	ENSG00000175203	DCTN2	DCTN50|DYNAMITIN|HEL-S-77|RBP50	dynactin subunit 2	protein-coding
chr12	57610881	57612039	+	promoter-TSS (NM_182947)	promoter-TSS (NM_182947)	25	NR_046223	115557	NM_133483	ENSG00000240771	ARHGEF25	GEFT|p63RhoGEF	Rho guanine nucleotide exchange factor 25	protein-coding
chr13	80341065	80341566	+	promoter-TSS (NM_005842)	promoter-TSS (NM_005842)	-189	NM_005842	10253	NM_005842	ENSG00000136158	SPRY2	IGAN3|hSPRY2	sprouty RTK signaling antagonist 2	protein-coding
chr11	65890392	65891796	+	TTS (NM_001300856)	TTS (NM_001300856)	421	NM_006848	11007	NM_006848	ENSG00000175602	CCDC85B	DIPA	coiled-coil domain containing 85B	protein-coding
chr1	85580588	85581203	+	5' UTR (NM_001554, exon 1 of 5)	5' UTR (NM_001554, exon 1 of 5)	134	NM_001554	3491	NM_001554	ENSG00000142871	CCN1	CYR61|GIG1|IGFBP10	cellular communication network factor 1	protein-coding
chr12	57604401	57605413	+	promoter-TSS (NM_178502)	promoter-TSS (NM_178502)	83	NM_001286245	196403	NM_178502	ENSG00000178498	DTX3	RNF154|deltex3	deltex E3 ubiquitin ligase 3	protein-coding
chr17	81512133	81513063	+	intron (NR_037688, intron 1 of 6)	CpG-11886	201	NR_037688	71	NM_001614	ENSG00000184009	ACTG1	ACT|ACTG|DFNA20|DFNA26|HEL-176	actin gamma 1	protein-coding
chr13	110712138	110713825	+	promoter-TSS (NM_198218)	promoter-TSS (NM_198218)	-282	NM_198218	3621	NM_005537	ENSG00000153487	ING1	p24ING1c|p33|p33ING1|p33ING1b|p47|p47ING1a	inhibitor of growth family member 1	protein-coding
chr12	57632244	57633444	+	promoter-TSS (NM_001276468)	promoter-TSS (NM_001276468)	-165	NM_001276468	2583	NM_001478	ENSG00000135454	B4GALNT1	GALGT|GALNACT|GalNAc-T|SPG26	beta-1,4-N-acetyl-galactosaminyltransferase 1	protein-coding
chr17	77958222	77958610	+	Intergenic	CpG	-45821	NM_018996	57690	NM_018996	ENSG00000078687	TNRC6C	-	trinucleotide repeat containing adaptor 6C	protein-coding
chr14	90396732	90397155	+	promoter-TSS (NM_006888)	promoter-TSS (NM_006888)	-86	NM_006888	801	NM_006888	ENSG00000198668	CALM1	CALML2|CAM2|CAM3|CAMB|CAMC|CAMI|CAMIII|CPVT4|DD132|LQT14|PHKD|caM	calmodulin 1	protein-coding
chr1	28648543	28648794	+	promoter-TSS (NR_004407)	promoter-TSS (NR_004407)	68	NR_004407	26824	NR_004407	ENSG00000274978	RNU11	RNU11-1|U11	RNA, U11 small nuclear	snRNA
chr7	5529096	5530699	+	intron (NM_001101, intron 1 of 5)	CpG-25504	704	NM_001101	60	NM_001101	ENSG00000075624	ACTB	BRWS1|PS1TP5BP1	actin beta	protein-coding
chr6	73520165	73521138	+	intron (NM_001402, intron 1 of 7)	CpG	381	NM_001402	1915	NM_001402	ENSG00000156508	EEF1A1	CCS-3|CCS3|EE1A1|EEF-1|EEF1A|EF-Tu|EF1A|GRAF-1EF|HNGC:16303|LENG7|PTI1|eEF1A-1	eukaryotic translation elongation factor 1 alpha 1	protein-coding
chr17	64505991	64506408	+	promoter-TSS (NR_133644)	promoter-TSS (NR_133644)	90	NM_004396	1655	NM_004396	ENSG00000108654	DDX5	G17P1|HLR1|HUMP68|p68	DEAD-box helicase 5	protein-coding
chr17	50188373	50188955	+	intron (NM_000088, intron 42 of 50)	intron (NM_000088, intron 42 of 50)	12975	NM_000088	1277	NM_000088	ENSG00000108821	COL1A1	EDSARTH1|EDSC|OI1|OI2|OI3|OI4	collagen type I alpha 1 chain	protein-coding
chr11	65857536	65858400	+	intron (NM_005507, intron 1 of 3)	CpG	212	NM_005507	1072	NM_005507	ENSG00000172757	CFL1	CFL|HEL-S-15|cofilin	cofilin 1	protein-coding
chr6	27810024	27810189	+	promoter-TSS (NM_003536)	promoter-TSS (NM_003536)	42	NM_003536	8357	NM_003536	ENSG00000278828	HIST1H3H	H3/k|H3F1K|H3FK	histone cluster 1 H3 family member h	protein-coding
chr3	186783479	186783695	+	promoter-TSS (NM_001967)	promoter-TSS (NM_001967)	10	NM_001967	1974	NM_001967	ENSG00000156976	EIF4A2	BM-010|DDX2B|EIF4A|EIF4F|eIF-4A-II|eIF4A-II	eukaryotic translation initiation factor 4A2	protein-coding
chr12	57754718	57755988	+	5' UTR (NM_138396, exon 1 of 4)	5' UTR (NM_138396, exon 1 of 4)	250	NM_138396	92979	NM_138396	ENSG00000139266	2025-03-09	MARCH-IX|RNF179	membrane associated ring-CH-type finger 9	protein-coding
chr17	75779179	75779855	+	intron (NM_005324, intron 1 of 3)	CpG-11668	262	NM_005324	3021	NM_005324	ENSG00000132475	H3F3B	H3.3B	H3 histone family member 3B	protein-coding
chr17	75940800	75941233	+	TTS (NM_007292)	TTS (NM_007292)	-2784	NM_001319193	85302	NM_001080542	ENSG00000188878	FBF1	Alb|FBF-1	Fas binding factor 1	protein-coding
chr13	109786232	109786689	+	5' UTR (NM_003749, exon 1 of 2)	5' UTR (NM_003749, exon 1 of 2)	123	NM_003749	8660	NM_003749	ENSG00000185950	IRS2	IRS-2	insulin receptor substrate 2	protein-coding
chr5	142325691	142325960	+	promoter-TSS (NM_001127496)	promoter-TSS (NM_001127496)	532	NR_120664	101926941	NR_120664	ENSG00000231185	SPRY4-AS1	THCAT68	SPRY4 antisense RNA 1	ncRNA
chr16	29805453	29805784	+	promoter-TSS (NM_001276276)	promoter-TSS (NM_001276276)	-506	NM_001276275	4150	NM_002383	ENSG00000103495	MAZ	PUR1|Pur-1|SAF-1|SAF-2|SAF-3|ZF87|ZNF801|Zif87	MYC associated zinc finger protein	protein-coding
chr1_KI270713v1_random	21715	21893	+	TTS (NR_004400).9	TTS (NR_004400).9	220	NR_004400	26863	NR_004400	ENSG00000206737	RNVU1-18	RNU1-25|RNU1-25P|RNU1-5|RNU1P1|RNU1P9|U1.15|U1P101|U1P15|vU1.18	RNA, variant U1 small nuclear 18	snRNA
chr12	57487609	57488304	+	promoter-TSS (NM_004990)	promoter-TSS (NM_004990)	-112	NM_004990	4141	NM_004990	ENSG00000166986	MARS	CMT2U|ILFS2|ILLD|METRS|MRS|MTRNS|SPG70	methionyl-tRNA synthetase	protein-coding
chr5	138338181	138338666	+	promoter-TSS (NM_001287583)	promoter-TSS (NM_001287583)	-68	NM_001364026	995	NM_001790	ENSG00000158402	CDC25C	CDC25|PPP1R60	cell division cycle 25C	protein-coding
chr11	65900053	65900486	+	exon (NM_001300856, exon 1 of 3)	exon (NM_001300856, exon 1 of 3)	119	NM_001300855	8061	NM_005438	ENSG00000175592	FOSL1	FRA|FRA1|fra-1	FOS like 1, AP-1 transcription factor subunit	protein-coding
chr5	172771063	172771374	+	promoter-TSS (NM_004417)	promoter-TSS (NM_004417)	-23	NM_004417	1843	NM_004417	ENSG00000120129	DUSP1	CL100|HVH1|MKP-1|MKP1|PTPN10	dual specificity phosphatase 1	protein-coding
chr6	16129000	16129295	+	promoter-TSS (NM_013262)	promoter-TSS (NM_013262)	61	NM_013262	29116	NM_013262	ENSG00000007944	MYLIP	IDOL|MIR	myosin regulatory light chain interacting protein	protein-coding
chr20	31605038	31605417	+	promoter-TSS (NM_181353)	promoter-TSS (NM_181353)	-62	NM_002165	3397	NM_002165	ENSG00000125968	ID1	ID|bHLHb24	inhibitor of DNA binding 1, HLH protein	protein-coding
chr12	96035055	96036014	+	promoter-TSS (NM_000895)	promoter-TSS (NM_000895)	53	NM_000895	4048	NM_000895	ENSG00000111144	LTA4H	-	leukotriene A4 hydrolase	protein-coding
chr12	124914491	124914904	+	promoter-TSS (NR_049820)	promoter-TSS (NR_049820)	-47	NM_021009	7316	NM_021009	ENSG00000150991	UBC	HMG20	ubiquitin C	protein-coding
chr2	121530830	121531036	+	promoter-TSS (NR_023343)	promoter-TSS (NR_023343)	53	NR_023343	100151683	NR_023343	ENSG00000264229	RNU4ATAC	MOPD1|RFMN|RNU4ATAC1|TALS|U4ATAC	RNA, U4atac small nuclear (U12-dependent splicing)	snRNA
chr6	27831473	27831652	+	promoter-TSS (NM_003541)	promoter-TSS (NM_003541)	-35	NM_003541	8362	NM_003541	ENSG00000273542	HIST1H4K	H4/d|H4F2iii|H4FD|dJ160A22.1	histone cluster 1 H4 family member k	protein-coding
chr15	63048068	63049063	+	promoter-TSS (NM_001365782)	promoter-TSS (NM_001365782)	76	NM_001301289	7168	NM_000366	ENSG00000140416	TPM1	C15orf13|CMD1Y|CMH3|HEL-S-265|HTM-alpha|LVNC9|TMSA	tropomyosin 1	protein-coding
chr9	137241180	137241430	+	promoter-TSS (NM_006088)	promoter-TSS (NM_006088)	18	NM_006088	10383	NM_006088	ENSG00000188229	TUBB4B	Beta2|LCAEOD|TUBB2|TUBB2C	tubulin beta 4B class IVb	protein-coding
chr16	3020311	3020581	+	promoter-TSS (NM_016639)	promoter-TSS (NM_016639)	78	NM_016639	51330	NM_016639	ENSG00000006327	TNFRSF12A	CD266|FN14|TWEAKR	TNF receptor superfamily member 12A	protein-coding
chr12	6766206	6766552	+	promoter-TSS (NM_001330333)	promoter-TSS (NM_001330333)	16	NM_002824	5763	NM_002824	ENSG00000159335	PTMS	ParaT	parathymosin	protein-coding
chr13	100088735	100089440	+	promoter-TSS (NM_001352607)	promoter-TSS (NM_001352607)	-6	NM_001352611	5095	NM_000282	ENSG00000175198	PCCA	-	propionyl-CoA carboxylase subunit alpha	protein-coding
chr12	57529145	57529515	+	TTS (NR_145419)	TTS (NR_145419)	6506	NM_052897	114785	NM_052897	ENSG00000166987	MBD6	-	methyl-CpG binding domain protein 6	protein-coding
chr12	57528174	57528598	+	exon (NM_052897, exon 10 of 13)	exon (NM_052897, exon 10 of 13)	5562	NM_052897	114785	NM_052897	ENSG00000166987	MBD6	-	methyl-CpG binding domain protein 6	protein-coding
chr11	62805198	62805528	+	promoter-TSS (NM_001081491)	promoter-TSS (NM_001081491)	77	NM_001081491	10482	NM_006362	ENSG00000162231	NXF1	MEX67|TAP	nuclear RNA export factor 1	protein-coding
chr1	16644424	16644940	+	promoter-TSS (NR_027504)	promoter-TSS (NR_027504)	-892	NR_027504	11209	NR_027504		MST1P2	MSPL-1|MSPL-2|MSPL-3|MSPL1|MSPL2|MSPL3|MSTP1|MSTP2|MSTP3	macrophage stimulating 1 pseudogene 2	pseudo
chr12	49131136	49131573	+	promoter-TSS (NM_006082)	promoter-TSS (NM_006082)	41	NM_006082	10376	NM_006082	ENSG00000123416	TUBA1B	K-ALPHA-1	tubulin alpha 1b	protein-coding
chr17	44070622	44070838	+	promoter-TSS (NM_001319945)	promoter-TSS (NM_001319945)	0	NM_138387	92579	NM_138387	ENSG00000141349	G6PC3	SCN4|UGRP	glucose-6-phosphatase catalytic subunit 3	protein-coding
chr6	26056310	26056577	+	promoter-TSS (NM_005319)	promoter-TSS (NM_005319)	28	NM_005319	3006	NM_005319	ENSG00000187837	HIST1H1C	H1.2|H1C|H1F2|H1s-1	histone cluster 1 H1 family member c	protein-coding
chr2	47176378	47176568	+	promoter-TSS (NM_001743)	promoter-TSS (NM_001743)	38	NM_001743	805	NM_001743	ENSG00000143933	CALM2	CALM|CALML2|CAM1|CAM3|CAMC|CAMII|CAMIII|LQT15|PHKD|PHKD2|caM	calmodulin 2	protein-coding
chr13	112587417	112588356	+	intron (NM_006322, intron 1 of 21)	CpG	267	NM_001286278	10426	NM_006322	ENSG00000126216	TUBGCP3	104p|ALP6|GCP3|Grip104|SPBC98|Spc98|Spc98p	tubulin gamma complex associated protein 3	protein-coding
chr8	11867881	11868335	+	promoter-TSS (NM_001317237)	promoter-TSS (NM_001317237)	-21	NM_147780	1508	NM_001908	ENSG00000164733	CTSB	APPS|CPSB|RECEUP	cathepsin B	protein-coding
chr19	11090252	11090542	+	promoter-TSS (NR_163945)	promoter-TSS (NR_163945)	-738	NR_163945
chr1	145281028	145281346	+	promoter-TSS (NR_104075)	promoter-TSS (NR_104075)	71	NR_104075	101954266	NR_104075	ENSG00000207501	RNVU1-14	RNU1-37|vU1.14	RNA, variant U1 small nuclear 14	snRNA
chr13	102773420	102774180	+	promoter-TSS (NM_001286775)	promoter-TSS (NM_001286775)	-14	NM_001286776	93081	NM_138779	ENSG00000151287	TEX30	C13orf27	testis expressed 30	protein-coding
chr17	76737090	76737481	+	promoter-TSS (NM_001353018)	promoter-TSS (NM_001353018)	46	NM_001195427	6427	NM_003016	ENSG00000161547	SRSF2	PR264|SC-35|SC35|SFRS2|SFRS2A|SRp30b	serine and arginine rich splicing factor 2	protein-coding
chr16	21520230	21520737	+	promoter-TSS (NR_002594)	promoter-TSS (NR_002594)	-39	NR_002594	387254	NR_002594		SLC7A5P2	IMAA|MMAA	solute carrier family 7 member 5 pseudogene 2	pseudo
chr2	70596957	70597211	+	Intergenic	Intergenic	-43258	NM_001099691	7039	NM_003236	ENSG00000163235	TGFA	TFGA	transforming growth factor alpha	protein-coding
chr13	99200134	99201481	+	promoter-TSS (NM_001144072)	promoter-TSS (NM_001144072)	-47	NM_001144072	337867	NM_177967	ENSG00000134882	UBAC2	PHGDHL1	UBA domain containing 2	protein-coding
chr12	57590921	57591874	+	exon (NM_001146258, exon 1 of 11)	exon (NM_001146258, exon 1 of 11)	205	NM_001146258	79837	NM_024779	ENSG00000166908	PIP4K2C	PIP5K2C	phosphatidylinositol-5-phosphate 4-kinase type 2 gamma	protein-coding
chr13	111153300	111153701	+	promoter-TSS (NM_001354054)	promoter-TSS (NM_001354054)	77	NR_120398	101060553	NR_120398		LOC101060553	-	uncharacterized LOC101060553	ncRNA
chr13	109786771	109787348	+	promoter-TSS (NM_003749)	promoter-TSS (NM_003749)	-476	NM_003749	8660	NM_003749	ENSG00000185950	IRS2	IRS-2	insulin receptor substrate 2	protein-coding
chr16	3023737	3024471	+	promoter-TSS (NM_024339)	promoter-TSS (NM_024339)	69	NM_001347703	79228	NM_024339	ENSG00000131652	THOC6	WDR58|fSAP35	THO complex 6	protein-coding
chr19	2476047	2476423	+	5' UTR (NM_015675, exon 1 of 4)	5' UTR (NM_015675, exon 1 of 4)	108	NM_015675	4616	NM_015675	ENSG00000099860	GADD45B	GADD45BETA|MYD118	growth arrest and DNA damage inducible beta	protein-coding
chr5	171388401	171388639	+	intron (NM_001355010, intron 1 of 6)	CpG	671	NM_001037738	4869	NM_002520	ENSG00000181163	NPM1	B23|NPM	nucleophosmin 1	protein-coding
chr12	113966134	113966554	+	promoter-TSS (NM_001146699)	promoter-TSS (NM_001146699)	-19	NM_001146698	9904	NM_016196	ENSG00000122965	RBM19	Mrd1	RNA binding motif protein 19	protein-coding
chr11	69301554	69302328	+	Intergenic	Intergenic	7786	NM_001300923	26579	NM_138768	ENSG00000172927	MYEOV	OCIM	myeloma overexpressed	protein-coding
chr1	16896131	16896307	+	TTS (NR_004400).4	TTS (NR_004400).4	239	NR_004400	26863	NR_004400	ENSG00000206737	RNVU1-18	RNU1-25|RNU1-25P|RNU1-5|RNU1P1|RNU1P9|U1.15|U1P101|U1P15|vU1.18	RNA, variant U1 small nuclear 18	snRNA
chr22	39520461	39520688	+	promoter-TSS (NM_001675)	promoter-TSS (NM_001675)	10	NM_182810	468	NM_001675	ENSG00000128272	ATF4	CREB-2|CREB2|TAXREB67|TXREB	activating transcription factor 4	protein-coding
chr11	66257458	66258173	+	5' UTR (NM_001134774, exon 1 of 15)	5' UTR (NM_001134774, exon 1 of 15)	112	NM_001134774	64837	NM_022822	ENSG00000174996	KLC2	-	kinesin light chain 2	protein-coding
chr1	16905012	16905276	+	Intergenic	CpG	9164	NR_004400	26863	NR_004400	ENSG00000206737	RNVU1-18	RNU1-25|RNU1-25P|RNU1-5|RNU1P1|RNU1P9|U1.15|U1P101|U1P15|vU1.18	RNA, variant U1 small nuclear 18	snRNA
chr6	36594265	36594525	+	promoter-TSS (NR_036610)	promoter-TSS (NR_036610)	33	NM_003017	6428	NM_003017	ENSG00000112081	SRSF3	SFRS3|SRp20	serine and arginine rich splicing factor 3	protein-coding
chr14	102086805	102087162	+	promoter-TSS (NM_005348)	promoter-TSS (NM_005348)	61	NM_005348	3320	NM_005348	ENSG00000080824	HSP90AA1	EL52|HEL-S-65p|HSP86|HSP89A|HSP90A|HSP90N|HSPC1|HSPCA|HSPCAL1|HSPCAL4|HSPN|Hsp103|Hsp89|Hsp90|LAP-2|LAP2	heat shock protein 90 alpha family class A member 1	protein-coding
chr5	132963324	132964066	+	promoter-TSS (NM_014423)	promoter-TSS (NM_014423)	-61	NM_014423	27125	NM_014423	ENSG00000072364	AFF4	AF5Q31|CHOPS|MCEF	AF4/FMR2 family member 4	protein-coding
chr17	60600254	60600551	+	5' UTR (NM_003620, exon 1 of 6)	5' UTR (NM_003620, exon 1 of 6)	219	NM_003620	8493	NM_003620	ENSG00000170836	PPM1D	IDDGIP|PP2C-DELTA|WIP1	protein phosphatase, Mg2+/Mn2+ dependent 1D	protein-coding
chr16	87869221	87869773	+	promoter-TSS (NM_003486)	promoter-TSS (NM_003486)	10	NM_003486	8140	NM_003486	ENSG00000103257	SLC7A5	4F2LC|CD98|D16S469E|E16|LAT1|MPE16	solute carrier family 7 member 5	protein-coding
chr12	57462685	57462994	+	intron (NM_001160045, intron 1 of 9)	intron (NM_001160045, intron 1 of 9)	2688	NM_001167609	2735	NM_005269	ENSG00000111087	GLI1	GLI|PAPA8|PPD1	GLI family zinc finger 1	protein-coding
chr1	45521713	45522207	+	promoter-TSS (NM_002574)	promoter-TSS (NM_002574)	-22	NM_181696	5052	NM_002574	ENSG00000117450	PRDX1	MSP23|NKEF-A|NKEFA|PAG|PAGA|PAGB|PRX1|PRXI|TDPX2	peroxiredoxin 1	protein-coding
chr12	120293013	120293344	+	promoter-TSS (NR_003925)	promoter-TSS (NR_003925)	59	NR_003925	26835	NR_003925	ENSG00000200795	RNU4-1	RNU4A|RNU4B2|U4|U4BL	RNA, U4 small nuclear 1	snRNA
chr19	49487522	49487788	+	promoter-TSS (NM_012423)	promoter-TSS (NM_012423)	47	NM_012423	23521	NM_012423	ENSG00000142541	RPL13A	L13A|TSTA1	ribosomal protein L13a	protein-coding
chr9	136109728	136109938	+	Intergenic	Intergenic	8598	NM_001256526	90120	NM_152833	ENSG00000238227	TMEM250	C9orf69	transmembrane protein 250	protein-coding
chr7	66114773	66114987	+	promoter-TSS (NM_014478)	promoter-TSS (NM_014478)	33	NM_014478	27297	NM_014478	ENSG00000241258	CRCP	CGRP-RCP|CGRPRCP|RCP|RCP9|RPC9	CGRP receptor component	protein-coding
chr3	157160067	157160338	+	5' UTR (NM_020307, exon 1 of 11)	5' UTR (NM_020307, exon 1 of 11)	558	NM_020307	57018	NM_020307	ENSG00000163660	CCNL1	ANIA6A|BM-001|PRO1073|ania-6a	cyclin L1	protein-coding
chr5	134845762	134846333	+	promoter-TSS (NM_001300894)	promoter-TSS (NM_001300894)	79	NM_001135586	134553	NM_152409	ENSG00000181904	C5orf24	-	chromosome 5 open reading frame 24	protein-coding
chr11	65915622	65916139	+	TTS (NM_031450)	TTS (NM_031450)	3182	NM_031450	83638	NM_031450	ENSG00000175573	C11orf68	BLES03|P5326	chromosome 11 open reading frame 68	protein-coding
chr5	178204437	178204913	+	5' UTR (NM_004499, exon 1 of 7)	5' UTR (NM_004499, exon 1 of 7)	142	NM_031266	3182	NM_004499	ENSG00000197451	HNRNPAB	ABBP1|HNRPAB	heterogeneous nuclear ribonucleoprotein A/B	protein-coding
chr1	149636650	149636909	+	intron (NR_111950, intron 1 of 8)	U1|snRNA|snRNA	29767	NR_111951	57234	NR_046135	ENSG00000277147	LINC00869	FAM91A2	long intergenic non-protein coding RNA 869	ncRNA
chr6	131950187	131950767	+	exon (NM_001901, exon 3 of 5)	exon (NM_001901, exon 3 of 5)	895	NM_001901	1490	NM_001901	ENSG00000118523	CCN2	CTGF|HCS24|IGFBP8|NOV2	cellular communication network factor 2	protein-coding
chr11	68213483	68214224	+	promoter-TSS (NM_001363566)	promoter-TSS (NM_001363566)	-205	NM_001369425	51111	NM_016028	ENSG00000110066	KMT5B	CGI-85|CGI85|MRD51|SUV420H1	lysine methyltransferase 5B	protein-coding
chr14	81220772	81221038	+	promoter-TSS (NR_135252)	promoter-TSS (NR_135252)	54	NM_015859	2957	NM_015859	ENSG00000165417	GTF2A1	TF2A1|TFIIA|TFIIA-42|TFIIAL	general transcription factor IIA subunit 1	protein-coding
chr16	229244	229506	+	promoter-TSS (NM_018032)	promoter-TSS (NM_018032)	74	NM_018032	55692	NM_018032	ENSG00000007392	LUC7L	LUC7B1|Luc7|SR+89|hLuc7B1	LUC7 like	protein-coding
chr20	49278546	49278715	+	promoter-TSS (NR_036659)	promoter-TSS (NR_036659)	-12	NR_036659	441951	NR_003604	ENSG00000177410	ZFAS1	C20orf199|HSUP1|HSUP2|NCRNA00275|ZNFX1-AS1	ZNFX1 antisense RNA 1	ncRNA
chr1	67685140	67685423	+	promoter-TSS (NM_001199742)	promoter-TSS (NM_001199742)	80	NM_001199741	1647	NM_001924	ENSG00000116717	GADD45A	DDIT1|GADD45	growth arrest and DNA damage inducible alpha	protein-coding
chr5	151659097	151659306	+	Intergenic	Intergenic	-17744	NR_109873	101927096	NR_109873	ENSG00000249035	CLMAT3	CTB-113P19.1|SPARC-AS1	colorectal liver metastasis associated transcript 3	ncRNA
chr1	28505989	28506176	+	promoter-TSS (NR_030725)	promoter-TSS (NR_030725)	39	NR_030725	1104	NM_001269	ENSG00000180198	RCC1	CHC1|RCC1-I|SNHG3-RCC1	regulator of chromosome condensation 1	protein-coding
chr22	39319510	39319894	+	promoter-TSS (NR_002439)	promoter-TSS (NR_002439)	-79	NM_001033853	6122	NM_000967	ENSG00000100316	RPL3	ASC-1|L3|TARBP-B	ribosomal protein L3	protein-coding
chr12	68845846	68845984	+	TTS (NM_001145339)	TTS (NM_001145339)	36891	NM_001145337	4193	NM_002392	ENSG00000135679	MDM2	ACTFS|HDMX|hdm2	MDM2 proto-oncogene	protein-coding
chr12	56042087	56042248	+	exon (NM_001029, exon 1 of 4)	exon (NM_001029, exon 1 of 4)	249	NM_001029	6231	NM_001029	ENSG00000197728	RPS26	DBA10|S26|eS26	ribosomal protein S26	protein-coding
chr17	63600794	63601001	+	promoter-TSS (NM_016360)	promoter-TSS (NM_016360)	2	NM_016360	51204	NM_016360	ENSG00000136463	TACO1	CCDC44	translational activator of cytochrome c oxidase I	protein-coding
chr2	191677978	191678370	+	promoter-TSS (NM_001031716)	promoter-TSS (NM_001031716)	38	NR_045623	64859	NM_022837	ENSG00000173559	NABP1	OBFC2A|SOSS-B2|SSB2	nucleic acid binding protein 1	protein-coding
chr2	61177003	61177312	+	promoter-TSS (NR_152211)	promoter-TSS (NR_152211)	-261	NR_152216	130872	NM_152392	ENSG00000173209	AHSA2P	AHA1|AHSA2|Hch1	activator of HSP90 ATPase homolog 2, pseudogene	pseudo
chr19	1249231	1249583	+	intron (NM_177401, intron 1 of 7)	CpG	854	NM_177401	90007	NM_177401	ENSG00000167470	MIDN	-	midnolin	protein-coding
chr17	41688685	41689627	+	intron (NM_005801, intron 1 of 3)	CpG	271	NM_005801	10209	NM_005801	ENSG00000173812	EIF1	A121|EIF-1|EIF1A|ISO1|SUI1	eukaryotic translation initiation factor 1	protein-coding
chr19	48872354	48872705	+	5' UTR (NM_014330, exon 1 of 3)	5' UTR (NM_014330, exon 1 of 3)	137	NM_014330	23645	NM_014330	ENSG00000087074	PPP1R15A	GADD34	protein phosphatase 1 regulatory subunit 15A	protein-coding
chr6	27892841	27893187	+	promoter-TSS (NM_003527)	promoter-TSS (NM_003527)	171	NM_003514	8336	NM_003514	ENSG00000278677	HIST1H2AM	H2A.1|H2A/n|H2AFN|dJ193B12.1	histone cluster 1 H2A family member m	protein-coding
chr13	110705738	110706503	+	promoter-TSS (NM_001352253)	promoter-TSS (NM_001352253)	-4	NR_147942	79587	NM_024537	ENSG00000134905	CARS2	COXPD27|cysRS	cysteinyl-tRNA synthetase 2, mitochondrial	protein-coding
chr16	11255858	11256278	+	intron (NM_003745, intron 1 of 1)	CpG	114	NM_003745	8651	NM_003745	ENSG00000185338	SOCS1	CIS1|CISH1|JAB|SOCS-1|SSI-1|SSI1|TIP-3|TIP3	suppressor of cytokine signaling 1	protein-coding
chr10	110497551	110497846	+	promoter-TSS (NM_004419)	promoter-TSS (NM_004419)	-209	NM_004419	1847	NM_004419	ENSG00000138166	DUSP5	DUSP|HVH3	dual specificity phosphatase 5	protein-coding
chr6	26156959	26157354	+	promoter-TSS (NM_138720)	promoter-TSS (NM_138720)	825	NM_005321	3008	NM_005321	ENSG00000168298	HIST1H1E	H1.4|H1E|H1F4|H1s-4|RMNS|dJ221C16.5	histone cluster 1 H1 family member e	protein-coding
chr1	32702657	32703249	+	promoter-TSS (NM_001161708)	promoter-TSS (NM_001161708)	-183	NM_001161708	81493	NM_030786	ENSG00000162520	SYNC	SYNC1|SYNCOILIN	syncoilin, intermediate filament protein	protein-coding
chr19	47226114	47226545	+	promoter-TSS (NR_036158)	promoter-TSS (NR_036158)	-613	NR_036158	100422899	NR_036158	ENSG00000265134	MIR3190	mir-3190	microRNA 3190	ncRNA
chr1	120850792	120851051	+	promoter-TSS (NR_104086)	promoter-TSS (NR_104086)	64	NR_104086	101954277	NR_104086	ENSG00000275538	RNVU1-19	RNU1-126|RNU1-147|RNVU1-13|vU1.13|vU1.19	RNA, variant U1 small nuclear 19	snRNA
chr1	200669467	200669830	+	promoter-TSS (NM_001349799)	promoter-TSS (NM_001349799)	88	NM_001349799	83479	NM_031306	ENSG00000118197	DDX59	OFD5|ZNHIT5	DEAD-box helicase 59	protein-coding
chr5	58459906	58460171	+	promoter-TSS (NM_006622)	promoter-TSS (NM_006622)	48	NM_006622	10769	NM_006622	ENSG00000145632	PLK2	SNK|hPlk2|hSNK	polo like kinase 2	protein-coding
chr1	212285293	212285541	+	promoter-TSS (NR_125984)	promoter-TSS (NR_125984)	7	NM_006243	5525	NM_006243	ENSG00000066027	PPP2R5A	B56A|B56alpha|PR61A	protein phosphatase 2 regulatory subunit B'alpha	protein-coding
chr1	28581758	28581990	+	promoter-TSS (NR_003035)	promoter-TSS (NR_003035)	-1	NR_146383	85028	NR_024127	ENSG00000197989	SNHG12	ASLNC04080|C1orf79|LINC00100|NCRNA00100|PNAS-123	small nucleolar RNA host gene 12	ncRNA
chr16	2603380	2603601	+	TTS (NM_031268)	TTS (NM_031268)	106	NR_015441	652276	NR_015441	ENSG00000215154	LOC652276	-	potassium channel tetramerization domain containing 5 pseudogene	pseudo
chr11	70203045	70203822	+	5' UTR (NM_003824, exon 1 of 2)	5' UTR (NM_003824, exon 1 of 2)	270	NM_003824	8772	NM_003824	ENSG00000168040	FADD	GIG3|MORT1	Fas associated via death domain	protein-coding
chr12	6534367	6534943	+	promoter-TSS (NM_001256799)	promoter-TSS (NM_001256799)	138	NM_001289746	2597	NM_002046	ENSG00000111640	GAPDH	G3PD|GAPD|HEL-S-162eP	glyceraldehyde-3-phosphate dehydrogenase	protein-coding
chr8	56074299	56074714	+	promoter-TSS (NR_002437)	promoter-TSS (NR_002437)	0	NM_001146227	6224	NM_001023	ENSG00000008988	RPS20	S20|uS10	ribosomal protein S20	protein-coding
chr16	31180065	31180326	+	promoter-TSS (NM_001170634)	promoter-TSS (NM_001170634)	85	NM_001170937	2521	NM_004960	ENSG00000089280	FUS	ALS6|ETM4|FUS1|HNRNPP2|POMP75|TLS	FUS RNA binding protein	protein-coding
chr11	62665167	62665654	+	promoter-TSS (NR_104414)	promoter-TSS (NR_104414)	-12	NR_004390	692158	NR_004390	ENSG00000206597	SNORA57	U99	small nucleolar RNA, H/ACA box 57	snoRNA
chr6	110958404	110958593	+	promoter-TSS (NM_138408)	promoter-TSS (NM_138408)	-208	NM_138408	112495	NM_138408	ENSG00000155115	GTF3C6	C6orf51|TFIIIC35|bA397G5.3	general transcription factor IIIC subunit 6	protein-coding
chr1	200739114	200739614	+	promoter-TSS (NM_203459)	promoter-TSS (NM_203459)	-208	NM_001297708	23271	NM_203459	ENSG00000118200	CAMSAP2	CAMSAP1L1	calmodulin regulated spectrin associated protein family member 2	protein-coding
chr6	27865281	27865480	+	promoter-TSS (NM_003511)	promoter-TSS (NM_003511)	51	NM_003511	8332	NM_003511	ENSG00000276903	HIST1H2AL	H2A.i|H2A/i|H2AFI|dJ193B12.9	histone cluster 1 H2A family member l	protein-coding
chr12	57723415	57723634	+	TTS (NM_014770)	TTS (NM_014770)	-2716	NR_027032	100130776	NR_027032	ENSG00000255737	AGAP2-AS1	PUNISHER	AGAP2 antisense RNA 1	ncRNA
chr1	93345722	93345963	+	promoter-TSS (NM_001938)	promoter-TSS (NM_001938)	-31	NR_034089	100131564	NR_034089		CCDC18-AS1	-	CCDC18 antisense RNA 1	ncRNA
chr8	42051879	42052096	+	promoter-TSS (NM_006766)	promoter-TSS (NM_006766)	0	NM_001305878	7994	NM_006766	ENSG00000083168	KAT6A	MOZ|MRD32|MYST-3|MYST3|RUNXBP2|ZC2HC6A|ZNF220	lysine acetyltransferase 6A	protein-coding
chr22	46079878	46080648	+	Intergenic	Intergenic	-5734	NR_027033	400931	NM_207477	ENSG00000197182	MIRLET7BHG	linc-Ppara	MIRLET7B host gene	ncRNA
chr12	48183114	48184222	+	promoter-TSS (NM_001013635)	promoter-TSS (NM_001013635)	24	NM_001013635	387856	NM_001013635	ENSG00000177875	CCDC184	C12orf68	coiled-coil domain containing 184	protein-coding
chr9	136728011	136728369	+	promoter-TSS (NR_024542)	promoter-TSS (NR_024542)	-6	NR_003672	84973	NR_003672	ENSG00000233016	SNHG7	NCRNA00061	small nucleolar RNA host gene 7	ncRNA
chr18	12308204	12308401	+	promoter-TSS (NM_001303526)	promoter-TSS (NM_001303526)	61	NM_001303529	84617	NM_032525	ENSG00000176014	TUBB6	FPVEPD|HsT1601|TUBB-5	tubulin beta 6 class V	protein-coding
chr19	16324690	16325063	+	promoter-TSS (NM_016270)	promoter-TSS (NM_016270)	50	NM_016270	10365	NM_016270	ENSG00000127528	KLF2	LKLF	Kruppel like factor 2	protein-coding
chr13	99086062	99086352	+	promoter-TSS (NR_047482)	promoter-TSS (NR_047482)	487	NM_001318849	23348	NM_015296	ENSG00000088387	DOCK9	ZIZ1|ZIZIMIN1	dedicator of cytokinesis 9	protein-coding
chr19	55640868	55641426	+	promoter-TSS (NM_016202)	promoter-TSS (NM_016202)	145	NM_207115	51157	NM_016202	ENSG00000213015	ZNF580	-	zinc finger protein 580	protein-coding
chr11	65918817	65919508	+	promoter-TSS (NM_031450)	promoter-TSS (NM_031450)	-100	NM_001135635	83638	NM_031450	ENSG00000175573	C11orf68	BLES03|P5326	chromosome 11 open reading frame 68	protein-coding
chr9	72365036	72365451	+	promoter-TSS (NM_001278244)	promoter-TSS (NM_001278244)	-35	NM_001102421	7763	NM_006007	ENSG00000107372	ZFAND5	ZA20D2|ZFAND5A|ZNF216	zinc finger AN1-type containing 5	protein-coding
chr19	11178367	11178763	+	exon (NM_001329451, exon 4 of 12)	exon (NM_001329451, exon 4 of 12)	16025	NM_015493	25959	NM_015493	ENSG00000197256	KANK2	ANKRD25|MXRA3|NPHS16|PPKWH|SIP	KN motif and ankyrin repeat domains 2	protein-coding
chr12	48119290	48119698	+	intron (NM_001354740, intron 1 of 22)	intron (NM_001354740, intron 1 of 22)	130	NM_000289	5213	NM_000289	ENSG00000152556	PFKM	ATP-PFK|GSD7|PFK-1|PFK-A|PFK1|PFKA|PFKX|PPP1R122	phosphofructokinase, muscle	protein-coding
chr7	5526407	5527113	+	TTS (NM_001101)	TTS (NM_001101)	3841	NM_001101	60	NM_001101	ENSG00000075624	ACTB	BRWS1|PS1TP5BP1	actin beta	protein-coding
chr20	58650902	58651282	+	promoter-TSS (NM_001134773)	promoter-TSS (NM_001134773)	-161	NR_037945	100534593	NR_037945	ENSG00000254995	STX16-NPEPL1	-	STX16-NPEPL1 readthrough (NMD candidate)	ncRNA
chr11	119095336	119095547	+	promoter-TSS (NM_002105)	promoter-TSS (NM_002105)	26	NM_002105	3014	NM_002105	ENSG00000188486	H2AFX	H2A.X|H2A/X|H2AX	H2A histone family member X	protein-coding
chr13	113837363	113837548	+	intron (NM_000820, intron 6 of 14)	intron (NM_000820, intron 6 of 14)	21845	NR_044995	650669	NM_001039799		GAS6-AS1	-	GAS6 antisense RNA 1	ncRNA
chr17	78359933	78360294	+	promoter-TSS (NM_003955)	promoter-TSS (NM_003955)	-34	NM_003955	9021	NM_003955	ENSG00000184557	SOCS3	ATOD4|CIS3|Cish3|SOCS-3|SSI-3|SSI3	suppressor of cytokine signaling 3	protein-coding
chr11	65095990	65096498	+	promoter-TSS (NM_013265)	promoter-TSS (NM_013265)	30	NM_013265	738	NM_013265	ENSG00000149823	VPS51	ANG2|ANG3|C11orf2|C11orf3|FFR	VPS51 subunit of GARP complex	protein-coding
chr1	146052036	146052330	+	promoter-TSS (NR_104085)	promoter-TSS (NR_104085)	61	NR_104085	101954276	NR_104085	ENSG00000201558	RNVU1-6	RNU1-99|vU1.6	RNA, variant U1 small nuclear 6	snRNA
chr16	1964695	1964985	+	promoter-TSS (NR_003142)	promoter-TSS (NR_003142)	-14	NM_002952	6187	NM_002952	ENSG00000140988	RPS2	LLREP3|S2	ribosomal protein S2	protein-coding
chr11	61967482	61967951	+	promoter-TSS (NM_002032)	promoter-TSS (NM_002032)	-82	NM_002032	2495	NM_002032	ENSG00000167996	FTH1	FHC|FTH|FTHL6|HFE5|PIG15|PLIF	ferritin heavy chain 1	protein-coding
chr17	64145930	64146112	+	promoter-TSS (NR_132278)	promoter-TSS (NR_132278)	51	NR_132278	105376843	NR_132278	ENSG00000266402	SNHG25	-	small nucleolar RNA host gene 25	ncRNA
chr6	26156230	26156559	+	promoter-TSS (NM_005321)	promoter-TSS (NM_005321)	63	NM_005321	3008	NM_005321	ENSG00000168298	HIST1H1E	H1.4|H1E|H1F4|H1s-4|RMNS|dJ221C16.5	histone cluster 1 H1 family member e	protein-coding
chr17	50194582	50195731	+	intron (NM_000088, intron 19 of 50)	intron (NM_000088, intron 19 of 50)	6483	NM_000088	1277	NM_000088	ENSG00000108821	COL1A1	EDSARTH1|EDSC|OI1|OI2|OI3|OI4	collagen type I alpha 1 chain	protein-coding
chr16	3020741	3021499	+	intron (NM_016639, intron 1 of 3)	CpG	752	NM_016639	51330	NM_016639	ENSG00000006327	TNFRSF12A	CD266|FN14|TWEAKR	TNF receptor superfamily member 12A	protein-coding
chr1_KI270713v1_random	21962	22142	+	promoter-TSS (NR_004400).9	promoter-TSS (NR_004400).9	-28	NR_004408	26869	NR_004408	ENSG00000207513	RNU1-3	HSD4|RNU1G3	RNA, U1 small nuclear 3	snRNA
chr1	149886515	149886740	+	promoter-TSS (NM_003528)	promoter-TSS (NM_003528)	55	NM_003528	8349	NM_003528	ENSG00000184678	HIST2H2BE	GL105|H2B|H2B.1|H2BFQ|H2BGL105|H2BQ	histone cluster 2 H2B family member e	protein-coding
chr20	43457788	43458015	+	promoter-TSS (NR_034009)	promoter-TSS (NR_034009)	5	NR_034009	6431	NM_006275	ENSG00000124193	SRSF6	B52|HEL-S-91|SFRS6|SRP55	serine and arginine rich splicing factor 6	protein-coding
chr17	19188025	19188192	+	promoter-TSS (NR_006880)	promoter-TSS (NR_006880)	92	NR_006880	780851	NR_006880	ENSG00000263934	SNORD3A	RNU3|U3	small nucleolar RNA, C/D box 3A	snoRNA
chr13	110914123	110915023	+	intron (NR_104587, intron 1 of 6)	CpG	496	NM_017664	55608	NM_017664	ENSG00000088448	ANKRD10	-	ankyrin repeat domain 10	protein-coding
chr6	3157448	3157736	+	promoter-TSS (NM_001310315)	promoter-TSS (NM_001310315)	-48	NM_001069	7280	NM_001069	ENSG00000137267	TUBB2A	CDCBM5|TUBB|TUBB2	tubulin beta 2A class IIa	protein-coding
chr19	45455820	45456346	+	Intergenic	Intergenic	-4536	NM_001369413	2067	NM_001983	ENSG00000012061	ERCC1	COFS4|RAD10|UV20	ERCC excision repair 1, endonuclease non-catalytic subunit	protein-coding
chr13	110715701	110716132	+	exon (NM_005537, exon 1 of 2)	intron (NM_001267728, intron 1 of 1)	479	NM_001267728	3621	NM_005537	ENSG00000153487	ING1	p24ING1c|p33|p33ING1|p33ING1b|p47|p47ING1a	inhibitor of growth family member 1	protein-coding
chr4	186483676	186483927	+	intron (NR_033901, intron 1 of 6)	intron (NR_033901, intron 1 of 6)	17257	NR_033900	285441	NR_033900	ENSG00000251165	F11-AS1	-	F11 antisense RNA 1	ncRNA
chr1	16513983	16514121	+	TTS (NR_004400)	TTS (NR_004400)	233	NR_004400	26863	NR_004400	ENSG00000206737	RNVU1-18	RNU1-25|RNU1-25P|RNU1-5|RNU1P1|RNU1P9|U1.15|U1P101|U1P15|vU1.18	RNA, variant U1 small nuclear 18	snRNA
chr17	81345534	81346058	+	Intergenic	CpG	-36548	NR_038080	284185	NM_178519		LINC00482	C17orf55	long intergenic non-protein coding RNA 482	ncRNA
chr12	57694067	57694538	+	exon (NM_001261421, exon 1 of 13)	exon (NM_001261421, exon 1 of 13)	170	NM_006812	10956	NM_006812	ENSG00000135506	OS9	ERLEC2|OS-9	OS9 endoplasmic reticulum lectin	protein-coding
chr2	70086774	70087061	+	promoter-TSS (NR_033872)	promoter-TSS (NR_033872)	98	NR_033872	400960	NR_033872	ENSG00000179818	PCBP1-AS1	-	PCBP1 antisense RNA 1	ncRNA
chr7	152464152	152464365	+	non-coding (NR_027387, exon 1 of 1)	non-coding (NR_027387, exon 1 of 1)	134	NR_027387	100128822	NR_027387	ENSG00000261455	LINC01003	-	long intergenic non-protein coding RNA 1003	ncRNA
chr6	110874499	110874813	+	promoter-TSS (NM_001634)	promoter-TSS (NM_001634)	-128	NR_109768	262	NM_001634	ENSG00000123505	AMD1	ADOMETDC|AMD|SAMDC	adenosylmethionine decarboxylase 1	protein-coding
chr17	4263817	4263987	+	promoter-TSS (NM_001330063)	promoter-TSS (NM_001330063)	-55	NM_001257999	51479	NM_016376	ENSG00000185722	ANKFY1	ANKHZN|BTBD23|ZFYVE14	ankyrin repeat and FYVE domain containing 1	protein-coding
chr3	72996620	72996942	+	promoter-TSS (NM_174907)	promoter-TSS (NM_174907)	-30	NM_174907	151987	NM_174907	ENSG00000163605	PPP4R2	PP4R2	protein phosphatase 4 regulatory subunit 2	protein-coding
chr11	70398291	70398861	+	promoter-TSS (NM_138565)	promoter-TSS (NM_138565)	47	NM_005231	2017	NM_005231	ENSG00000085733	CTTN	EMS1	cortactin	protein-coding
chr2	218406454	218406754	+	TTS (NM_001206878)	TTS (NM_001206878)	3958	NR_029500	407017	NR_029500	ENSG00000199121	MIR26B	MIRN26B|hsa-mir-26b|miR-26b	microRNA 26b	ncRNA
chr5	98929131	98929648	+	non-coding (NR_157078, exon 1 of 37)	intron (NR_151718, intron 1 of 3)	255	NR_036530	100289230	NR_036530		LOC100289230	-	uncharacterized LOC100289230	ncRNA
chr11	69702310	69702637	+	intron (NM_005117, intron 2 of 2)	CpG	1549	NM_005117	9965	NM_005117	ENSG00000162344	FGF19	-	fibroblast growth factor 19	protein-coding
chr17	82292999	82293195	+	promoter-TSS (NR_135639)	promoter-TSS (NR_135639)	-283	NR_135639	101929511	NR_135639	ENSG00000265692	LINC01970	-	long intergenic non-protein coding RNA 1970	ncRNA
chr7	5592733	5593020	+	promoter-TSS (NM_003088)	promoter-TSS (NM_003088)	60	NM_003088	6624	NM_003088	ENSG00000075618	FSCN1	FAN1|HSN|SNL|p55	fascin actin-bundling protein 1	protein-coding
chr12	57526567	57527194	+	exon (NM_052897, exon 7 of 13)	exon (NM_052897, exon 7 of 13)	4056	NM_052897	114785	NM_052897	ENSG00000166987	MBD6	-	methyl-CpG binding domain protein 6	protein-coding
chr17	50187774	50188187	+	exon (NM_000088, exon 45 of 51)	exon (NM_000088, exon 45 of 51)	13659	NM_000088	1277	NM_000088	ENSG00000108821	COL1A1	EDSARTH1|EDSC|OI1|OI2|OI3|OI4	collagen type I alpha 1 chain	protein-coding
chr17	82751822	82752197	+	promoter-TSS (NM_005993)	promoter-TSS (NM_005993)	-56	NM_005993	6904	NM_005993	ENSG00000141556	TBCD	PEBAT|SSD-1|tfcD	tubulin folding cofactor D	protein-coding
chr19	18282023	18282190	+	promoter-TSS (NM_001286968)	promoter-TSS (NM_001286968)	29	NR_036155	100422833	NR_036155	ENSG00000267959	MIR3188	mir-3188	microRNA 3188	ncRNA
chr11	66843065	66843629	+	promoter-TSS (NM_005133)	promoter-TSS (NM_005133)	-94	NM_001032279	9986	NM_005133	ENSG00000173653	RCE1	FACE2|RCE1A|RCE1B	Ras converting CAAX endopeptidase 1	protein-coding
chr2	241558656	241558891	+	promoter-TSS (NM_032515)	promoter-TSS (NM_032515)	28	NM_032515	666	NM_032515	ENSG00000176720	BOK	BCL2L9|BOKL	BCL2 family apoptosis regulator BOK	protein-coding
chr12	49264923	49265382	+	promoter-TSS (NM_032704)	promoter-TSS (NM_032704)	70	NM_032704	84790	NM_032704	ENSG00000167553	TUBA1C	TUBA6|bcm948	tubulin alpha 1c	protein-coding
chr20	45348237	45348596	+	promoter-TSS (NM_002999)	promoter-TSS (NM_002999)	8	NM_002999	6385	NM_002999	ENSG00000124145	SDC4	SYND4	syndecan 4	protein-coding
chr9	92147405	92147555	+	intron (NR_027341, intron 1 of 3)	intron (NR_027341, intron 1 of 3)	6013	NR_027341	158314	NR_027341		LINC00475	C9orf44	long intergenic non-protein coding RNA 475	ncRNA
chr17	7484239	7484503	+	promoter-TSS (NM_020899)	promoter-TSS (NM_020899)	5	NM_000937	5430	NM_000937		POLR2A	POLR2|POLRA|RPB1|RPBh1|RPO2|RPOL2|RpIILS|hRPB220|hsRPB1	RNA polymerase II subunit A	protein-coding
chr7	26200532	26200838	+	promoter-TSS (NM_007276)	promoter-TSS (NM_007276)	61	NM_002137	3181	NM_002137	ENSG00000122566	HNRNPA2B1	HNRNPA2|HNRNPB1|HNRPA2|HNRPA2B1|HNRPB1|IBMPFD2|RNPA2|SNRPB1	heterogeneous nuclear ribonucleoprotein A2/B1	protein-coding
chr17	42423071	42423391	+	promoter-TSS (NM_012232)	promoter-TSS (NM_012232)	25	NM_012232	284119	NM_012232	ENSG00000177469	CAVIN1	CAVIN|CGL4|FKSG13|PTRF|cavin-1	caveolae associated protein 1	protein-coding
chr3	37176245	37176557	+	promoter-TSS (NM_001348304)	promoter-TSS (NM_001348304)	-41	NM_001348300	9209	NM_006309	ENSG00000093167	LRRFIP2	HUFI-2	LRR binding FLII interacting protein 2	protein-coding
chr8	66925314	66925633	+	promoter-TSS (NR_152598)	promoter-TSS (NR_152598)	68	NR_152600	641638	NR_002599	ENSG00000245910	SNHG6	HBII-276HG|NCRNA00058|U87HG	small nucleolar RNA host gene 6	ncRNA
chr9	89318241	89318811	+	promoter-TSS (NM_001282690)	promoter-TSS (NM_001282690)	26	NM_001354696	79048	NM_024077	ENSG00000187742	SECISBP2	SBP2	SECIS binding protein 2	protein-coding
chr2	241559415	241559929	+	promoter-TSS (NR_033346)	promoter-TSS (NR_033346)	-529	NR_033346	100379249	NR_033346		BOK-AS1	BOK-AS|BOKAS|NAToB|NCRNA00151	BOK antisense RNA 1	ncRNA
chr7	44885463	44885629	+	promoter-TSS (NM_033224)	promoter-TSS (NM_033224)	-16	NM_033224	5814	NM_033224	ENSG00000146676	PURB	PURBETA	purine rich element binding protein B	protein-coding
chr16	9091565	9091824	+	promoter-TSS (NM_014117)	promoter-TSS (NM_014117)	50	NM_014117	29035	NM_014117	ENSG00000182831	C16orf72	PRO0149	chromosome 16 open reading frame 72	protein-coding
chr19	38647557	38647793	+	promoter-TSS (NM_004924)	promoter-TSS (NM_004924)	26	NM_001322033	81	NM_004924	ENSG00000130402	ACTN4	ACTININ-4|FSGS|FSGS1	actinin alpha 4	protein-coding
chr19	2269307	2269677	+	promoter-TSS (NM_001301020)	promoter-TSS (NM_001301020)	6	NM_001301020	4946	NM_004152	ENSG00000104904	OAZ1	AZ1|AZI|OAZ	ornithine decarboxylase antizyme 1	protein-coding
chr5	171387747	171388061	+	promoter-TSS (NM_001355009)	promoter-TSS (NM_001355009)	55	NM_001037738	4869	NM_002520	ENSG00000181163	NPM1	B23|NPM	nucleophosmin 1	protein-coding
chr18	59899615	59900353	+	promoter-TSS (NM_021127)	promoter-TSS (NM_021127)	-12	NM_021127	5366	NM_021127	ENSG00000141682	PMAIP1	APR|NOXA	phorbol-12-myristate-13-acetate-induced protein 1	protein-coding
chr4	87006759	87006961	+	promoter-TSS (NM_001313959)	promoter-TSS (NM_001313959)	-128	NM_001313959	4299	NM_005935	ENSG00000172493	AFF1	AF4|MLLT2|PBM1	AF4/FMR2 family member 1	protein-coding
chr5	139696739	139697178	+	Intergenic	CpG	21515	NM_001317209	51523	NM_016463	ENSG00000171604	CXXC5	CF5|HSPC195|RINF|WID	CXXC finger protein 5	protein-coding
chr8	28412070	28412387	+	Intergenic	CpG	-25768	NM_018660	55893	NM_018660	ENSG00000186918	ZNF395	HDBP-2|HDBP2|HDRF-2|PBF|PRF-1|PRF1|Si-1-8-14	zinc finger protein 395	protein-coding
chr17	78925276	78925421	+	promoter-TSS (NM_003255)	promoter-TSS (NM_003255)	39	NM_003255	7077	NM_003255	ENSG00000035862	TIMP2	CSC-21K|DDC8	TIMP metallopeptidase inhibitor 2	protein-coding
chr6	131950843	131951486	+	exon (NM_001901, exon 1 of 5)	exon (NM_001901, exon 1 of 5)	208	NM_001901	1490	NM_001901	ENSG00000118523	CCN2	CTGF|HCS24|IGFBP8|NOV2	cellular communication network factor 2	protein-coding
chr17	64662114	64662494	+	promoter-TSS (NM_022739)	promoter-TSS (NM_022739)	3	NM_022739	64750	NM_022739	ENSG00000108854	SMURF2	-	SMAD specific E3 ubiquitin protein ligase 2	protein-coding
chr1	94926942	94927153	+	promoter-TSS (NR_033998)	promoter-TSS (NR_033998)	63	NM_001839	1266	NM_001839	ENSG00000117519	CNN3	-	calponin 3	protein-coding
chr1	41496242	41496803	+	Intergenic	CpG	-11839	NM_001302269	1907	NM_001956	ENSG00000127129	EDN2	ET-2|ET2|PPET2	endothelin 2	protein-coding
chr1	117121594	117121765	+	promoter-TSS (NM_025188)	promoter-TSS (NM_025188)	70	NM_001145635	80263	NM_025188	ENSG00000134253	TRIM45	RNF99	tripartite motif containing 45	protein-coding
chr15	38072801	38073059	+	promoter-TSS (NR_147201)	promoter-TSS (NR_147201)	60	NR_147201	107984773	NR_147199	ENSG00000236914	LINC01852	-	long intergenic non-protein coding RNA 1852	ncRNA
chr2	20446897	20447352	+	promoter-TSS (NM_004040)	promoter-TSS (NM_004040)	50	NM_004040	388	NM_004040	ENSG00000143878	RHOB	ARH6|ARHB|MST081|MSTP081|RHOH6	ras homolog family member B	protein-coding
chr20	64046400	64046696	+	Intergenic	Intergenic	3091	NM_018419	54345	NM_018419	ENSG00000203883	SOX18	HLTRS|HLTS	SRY-box transcription factor 18	protein-coding
chr11	62787196	62787694	+	promoter-TSS (NM_001363599)	promoter-TSS (NM_001363599)	43	NM_001363600	374395	NM_199337	ENSG00000185475	TMEM179B	-	transmembrane protein 179B	protein-coding
chr17	74203577	74203747	+	promoter-TSS (NM_000999)	promoter-TSS (NM_000999)	-16	NM_000999	6169	NM_000999	ENSG00000172809	RPL38	L38	ribosomal protein L38	protein-coding
chr2	85539057	85539533	+	promoter-TSS (NR_038942)	promoter-TSS (NR_038942)	127	NM_005911	4144	NM_005911	ENSG00000168906	MAT2A	MATA2|MATII|SAMS2	methionine adenosyltransferase 2A	protein-coding
chr12	57525760	57526447	+	exon (NM_052897, exon 6 of 13)	exon (NM_052897, exon 6 of 13)	3279	NM_052897	114785	NM_052897	ENSG00000166987	MBD6	-	methyl-CpG binding domain protein 6	protein-coding
chr8	53945659	53945836	+	intron (NM_001286673, intron 2 of 4)	AluSz|SINE|Alu	64875	NR_104578	8601	NM_003702	ENSG00000147509	RGS20	RGSZ1|ZGAP1|g(z)GAP|gz-GAP	regulator of G protein signaling 20	protein-coding
chr1	88992390	88992605	+	intron (NM_001008661, intron 1 of 13)	CpG	132	NM_001008661	56267	NM_001008661	ENSG00000137944	KYAT3	CCBL2|KAT3|KATIII	kynurenine aminotransferase 3	protein-coding
chr12	6943789	6943961	+	promoter-TSS (NR_023317)	promoter-TSS (NR_023317)	58	NM_001301838	113246	NM_138425	ENSG00000111678	C12orf57	C10|GRCC10	chromosome 12 open reading frame 57	protein-coding
chr14	68979178	68979702	+	promoter-TSS (NR_073422)	promoter-TSS (NR_073422)	-74	NM_001130004	87	NM_001102	ENSG00000072110	ACTN1	BDPLT15	actinin alpha 1	protein-coding
chr8	20303782	20303974	+	promoter-TSS (NM_021020)	promoter-TSS (NM_021020)	85	NM_021020	11178	NM_021020	ENSG00000061337	LZTS1	F37|FEZ1	leucine zipper tumor suppressor 1	protein-coding
chr2	55050317	55050572	+	promoter-TSS (NM_153828)	promoter-TSS (NM_153828)	7	NM_153828	57142	NM_007008	ENSG00000115310	RTN4	ASY|NI220/250|NOGO|NSP|NSP-CL|Nbla00271|Nbla10545|RTN-X|RTN4-A|RTN4-B1|RTN4-B2|RTN4-C	reticulon 4	protein-coding
chr17	44199850	44200157	+	Intergenic	CpG	-1842	NM_020218	56970	NM_020218	ENSG00000087152	ATXN7L3	-	ataxin 7 like 3	protein-coding
chr5	132830512	132830861	+	promoter-TSS (NM_001172700)	promoter-TSS (NM_001172700)	-39	NM_001172700	134549	NM_133456	ENSG00000164403	SHROOM1	APXL2	shroom family member 1	protein-coding
chr10	72354690	72354970	+	promoter-TSS (NM_017626)	promoter-TSS (NM_017626)	89	NM_001365081	54788	NM_017626	ENSG00000148719	DNAJB12	DJ10	DnaJ heat shock protein family (Hsp40) member B12	protein-coding
chr1	100038128	100038262	+	promoter-TSS (NM_033055)	promoter-TSS (NM_033055)	100	NM_033055	64645	NM_033055	ENSG00000156875	MFSD14A	HIAT1	major facilitator superfamily domain containing 14A	protein-coding
chr10	52314186	52314409	+	promoter-TSS (NR_038277)	promoter-TSS (NR_038277)	16	NM_012242	22943	NM_012242	ENSG00000107984	DKK1	DKK-1|SK	dickkopf WNT signaling pathway inhibitor 1	protein-coding
chr12	52675314	52675660	+	exon (NM_006121, exon 9 of 9)	exon (NM_006121, exon 9 of 9)	4920	NM_006121	3848	NM_006121	ENSG00000167768	KRT1	CK1|EHK|EHK1|EPPK|K1|KRT1A|NEPPK	keratin 1	protein-coding
chr19	48965199	48965607	+	promoter-TSS (NM_000146)	promoter-TSS (NM_000146)	94	NM_000146	2512	NM_000146	ENSG00000087086	FTL	LFTD|NBIA3	ferritin light chain	protein-coding
chr8	103298872	103299084	+	promoter-TSS (NM_001164616)	promoter-TSS (NM_001164616)	80	NM_001317796	8323	NM_003506	ENSG00000164930	FZD6	FZ-6|FZ6|HFZ6|NDNC10	frizzled class receptor 6	protein-coding
chr5	134411775	134412072	+	promoter-TSS (NM_080656)	promoter-TSS (NM_080656)	-42	NM_080656	91368	NM_080656	ENSG00000237190	CDKN2AIPNL	C2AIL	CDKN2A interacting protein N-terminal like	protein-coding
chr17	16438877	16439196	+	promoter-TSS (NR_027179)	promoter-TSS (NR_027179)	49	NR_027163	125144	NM_152350	ENSG00000175061	SNHG29	C17orf45|C17orf76-AS1|FAM211A-AS1|LRRC75A-AS1|NCRNA00188|TSAP19	small nucleolar RNA host gene 29	ncRNA
chr2	109614312	109614529	+	promoter-TSS (NM_178584)	promoter-TSS (NM_178584)	56	NM_023016	65124	NM_023016	ENSG00000198142	SOWAHC	ANKRD57|C2orf26	sosondowah ankyrin repeat domain family member C	protein-coding
chr16	29613584	29613939	+	promoter-TSS (NR_135317)	promoter-TSS (NR_135317)	-44	NR_135317	440354	NR_002473		SMG1P2	-	SMG1 pseudogene 2	pseudo
chr13	42040301	42040774	+	intron (NM_001204504, intron 1 of 29)	CpG	501	NM_001204504	160851	NM_152910	ENSG00000102780	DGKH	DGKeta	diacylglycerol kinase eta	protein-coding
chr17	45148385	45148651	+	5' UTR (NM_006460, exon 1 of 1)	5' UTR (NM_006460, exon 1 of 1)	1201	NM_006460	10614	NM_006460	ENSG00000186834	HEXIM1	CLP1|EDG1|HIS1|MAQ1	HEXIM P-TEFb complex subunit 1	protein-coding
chr8	37736388	37736849	+	promoter-TSS (NM_001003791)	promoter-TSS (NM_001003791)	-16	NM_001003791	11160	NM_007175	ENSG00000147475	ERLIN2	C8orf2|Erlin-2|NET32|SPFH2|SPG18	ER lipid raft associated 2	protein-coding
chr1	8026230	8026560	+	promoter-TSS (NM_018948)	promoter-TSS (NM_018948)	-86	NM_018948	54206	NM_018948	ENSG00000116285	ERRFI1	GENE-33|MIG-6|MIG6|RALT	ERBB receptor feedback inhibitor 1	protein-coding
chr12	57737613	57738540	+	exon (NM_001122772, exon 1 of 19)	exon (NM_001122772, exon 1 of 19)	170	NM_001122772	116986	NM_014770	ENSG00000135439	AGAP2	CENTG1|GGAP2|PIKE	ArfGAP with GTPase domain, ankyrin repeat and PH domain 2	protein-coding
chr1	32719817	32719960	+	Intergenic	Intergenic	-17118	NM_001161708	81493	NM_030786	ENSG00000162520	SYNC	SYNC1|SYNCOILIN	syncoilin, intermediate filament protein	protein-coding
chr14	22982293	22982702	+	promoter-TSS (NM_032876)	promoter-TSS (NM_032876)	54	NM_032876	84962	NM_032876	ENSG00000129474	AJUBA	JUB	ajuba LIM protein	protein-coding
chr1	46132452	46132831	+	promoter-TSS (NM_001328653)	promoter-TSS (NM_001328653)	-12	NM_003629	8503	NM_003629	ENSG00000117461	PIK3R3	p55|p55-GAMMA|p55PIK	phosphoinositide-3-kinase regulatory subunit 3	protein-coding
chr16	87384032	87384259	+	promoter-TSS (NM_024735)	promoter-TSS (NM_024735)	-369	NM_024735	79791	NM_024735	ENSG00000103264	FBXO31	FBX14|FBXO14|Fbx31|MRT45|pp2386	F-box protein 31	protein-coding
chr11	43942205	43942886	+	promoter-TSS (NM_001145033)	promoter-TSS (NM_001145033)	-92	NM_001145033	387763	NM_001145033	ENSG00000187479	C11orf96	AG2	chromosome 11 open reading frame 96	protein-coding
chr17	76709506	76709798	+	promoter-TSS (NR_130926)	promoter-TSS (NR_130926)	-55	NR_130926	439921	NM_198530	ENSG00000182534	MXRA7	-	matrix remodeling associated 7	protein-coding
chr1	181088546	181088847	+	promoter-TSS (NM_016545)	promoter-TSS (NM_016545)	-4	NM_016545	51278	NM_016545	ENSG00000162783	IER5	SBBI48	immediate early response 5	protein-coding
chr17	47067348	47067581	+	Intergenic	HERVIP10FH-int|LTR|ERV1	-88211	NM_203400	388394	NM_203400	ENSG00000179673	RPRML	-	reprimo like	protein-coding
chr17	58083177	58083478	+	promoter-TSS (NR_110809)	promoter-TSS (NR_110809)	-92	NM_080677	140735	NM_080677	ENSG00000264364	DYNLL2	DNCL1B|Dlc2|RSPH22	dynein light chain LC8-type 2	protein-coding
chr11	12377581	12377888	+	exon (NM_018222, exon 1 of 13)	exon (NM_018222, exon 1 of 13)	163	NM_018222	55742	NM_018222	ENSG00000197702	PARVA	CH-ILKBP|MXRA2	parvin alpha	protein-coding
chr5	128083742	128084157	+	promoter-TSS (NR_152804)	promoter-TSS (NR_152804)	183	NR_046207	6558	NM_001046	ENSG00000064651	SLC12A2	BSC|BSC2|NKCC1|PPP1R141	solute carrier family 12 member 2	protein-coding
chr9	137255202	137255506	+	promoter-TSS (NM_015456)	promoter-TSS (NM_015456)	27	NM_015456	25920	NM_015456	ENSG00000188986	NELFB	COBRA1|NELF-B	negative elongation factor complex member B	protein-coding
chr22	41446676	41446892	+	promoter-TSS (NM_016272)	promoter-TSS (NM_016272)	17	NM_016272	10766	NM_016272	ENSG00000183864	TOB2	APRO5|TOB4|TOBL|TROB2	transducer of ERBB2, 2	protein-coding
chr11	18394430	18394696	+	promoter-TSS (NM_001165415)	promoter-TSS (NM_001165415)	0	NM_005566	3939	NM_005566	ENSG00000134333	LDHA	GSD11|HEL-S-133P|LDHM|PIG19	lactate dehydrogenase A	protein-coding
chr10	68331969	68332251	+	promoter-TSS (NM_012207)	promoter-TSS (NM_012207)	99	NM_012207	3189	NM_012207	ENSG00000096746	HNRNPH3	2H9|HNRPH3	heterogeneous nuclear ribonucleoprotein H3	protein-coding
chr19	797407	797983	+	intron (NM_002819, intron 1 of 14)	CpG	243	NM_002819	5725	NM_002819	ENSG00000011304	PTBP1	HNRNP-I|HNRNPI|HNRPI|PTB|PTB-1|PTB-T|PTB2|PTB3|PTB4|pPTB	polypyrimidine tract binding protein 1	protein-coding
chr11	65506826	65507588	+	TTS (NR_002819)	TTS (NR_002819)	225	NR_145459	109136579	NR_145459		TALAM1	-	MALAT1 antisense transcript	ncRNA
chr8	17922553	17922716	+	promoter-TSS (NM_001315508)	promoter-TSS (NM_001315508)	-223	NM_001352659	5108	NM_006197	ENSG00000078674	PCM1	PTC4|RET/PCM-1	pericentriolar material 1	protein-coding
chr6	27132993	27133193	+	promoter-TSS (NM_021064)	promoter-TSS (NM_021064)	55	NM_021064	8969	NM_021064	ENSG00000196787	HIST1H2AG	H2A.1b|H2A/p|H2AFP|H2AG|pH2A/f	histone cluster 1 H2A family member g	protein-coding
chr17	82097937	82098828	+	promoter-TSS (NM_004104)	promoter-TSS (NM_004104)	-146	NM_004104	2194	NM_004104	ENSG00000169710	FASN	FAS|OA-519|SDR27X1	fatty acid synthase	protein-coding
chr17	50189124	50189620	+	intron (NM_000088, intron 39 of 50)	intron (NM_000088, intron 39 of 50)	12267	NM_000088	1277	NM_000088	ENSG00000108821	COL1A1	EDSARTH1|EDSC|OI1|OI2|OI3|OI4	collagen type I alpha 1 chain	protein-coding
chr5	177599946	177600165	+	promoter-TSS (NM_007255)	promoter-TSS (NM_007255)	-77	NM_007255	11285	NM_007255	ENSG00000027847	B4GALT7	EDSP1|EDSSLA|EDSSPD1|XGALT1|XGPT|XGPT1	beta-1,4-galactosyltransferase 7	protein-coding
chr5	140113843	140114264	+	promoter-TSS (NM_005859)	promoter-TSS (NM_005859)	-56	NM_005859	5813	NM_005859	ENSG00000185129	PURA	MRD31|PUR-ALPHA|PUR1|PURALPHA	purine rich element binding protein A	protein-coding
chr1	11908732	11909099	+	TTS (NR_002754)	TTS (NR_002754)	761	NR_002754	26829	NR_002754	ENSG00000199347	RNU5E-1	RNU5E|U5E	RNA, U5E small nuclear 1	snRNA
chr5	181205022	181205231	+	promoter-TSS (NM_203296)	promoter-TSS (NM_203296)	70	NM_203293	81786	NM_033342	ENSG00000146054	TRIM7	GNIP|RNF90	tripartite motif containing 7	protein-coding
chr6	20403086	20403525	+	promoter-TSS (NM_001243076)	promoter-TSS (NM_001243076)	-374	NM_001243076	1871	NM_001949	ENSG00000112242	E2F3	E2F-3	E2F transcription factor 3	protein-coding
chr17	43388573	43388753	+	non-coding (NR_027412, exon 1 of 6)	non-coding (NR_027412, exon 1 of 6)	235	NR_027413	100130581	NR_027412	ENSG00000188825	LINC00910	-	long intergenic non-protein coding RNA 910	ncRNA
chr19	1252589	1253109	+	intron (NM_177401, intron 4 of 7)	intron (NM_177401, intron 4 of 7)	4296	NM_177401	90007	NM_177401	ENSG00000167470	MIDN	-	midnolin	protein-coding
chr2	112275285	112275723	+	promoter-TSS (NM_198581)	promoter-TSS (NM_198581)	-93	NM_198581	376940	NM_198581	ENSG00000188177	ZC3H6	ZC3HDC6	zinc finger CCCH-type containing 6	protein-coding
chr1	162561553	162561767	+	promoter-TSS (NM_001324114)	promoter-TSS (NM_001324114)	154	NM_003115	6675	NM_003115	ENSG00000117143	UAP1	AGX|AGX1|AGX2|SPAG2	UDP-N-acetylglucosamine pyrophosphorylase 1	protein-coding
chr13	109787636	109787862	+	Intergenic	CpG	-1166	NM_003749	8660	NM_003749	ENSG00000185950	IRS2	IRS-2	insulin receptor substrate 2	protein-coding
chr6	167826028	167826783	+	promoter-TSS (NM_001366319)	promoter-TSS (NM_001366319)	-159	NM_001366321	4301	NM_005936	ENSG00000130396	AFDN	AF6|MLL-AF6|MLLT4|l-afadin	afadin, adherens junction formation factor	protein-coding
chr1	244835103	244835795	+	promoter-TSS (NM_198076)	promoter-TSS (NM_198076)	-27	NM_001312873	116228	NM_198076	ENSG00000203667	COX20	FAM36A	cytochrome c oxidase assembly factor COX20	protein-coding
chr17	75764817	75765175	+	exon (NM_000154, exon 1 of 8)	exon (NM_000154, exon 1 of 8)	196	NM_000154	2584	NM_000154	ENSG00000108479	GALK1	GALK|GK1|HEL-S-19	galactokinase 1	protein-coding
chr19	12791383	12791596	+	promoter-TSS (NM_002229)	promoter-TSS (NM_002229)	3	NM_002229	3726	NM_002229	ENSG00000171223	JUNB	AP-1	JunB proto-oncogene, AP-1 transcription factor subunit	protein-coding
chr6	27873164	27873619	+	exon (NM_003546, exon 1 of 1)	exon (NM_003546, exon 1 of 1)	120	NM_003546	8368	NM_003546	ENSG00000275126	HIST1H4L	H4.k|H4/k|H4FK	histone cluster 1 H4 family member l	protein-coding
chr9	88388455	88389026	+	intron (NM_006717, intron 1 of 5)	CpG	296	NM_006717	10927	NM_006717	ENSG00000106723	SPIN1	SPIN|TDRD24	spindlin 1	protein-coding
chr9	122904947	122905302	+	5' UTR (NM_018835, exon 1 of 18)	5' UTR (NM_018835, exon 1 of 18)	235	NM_001354486	54542	NM_018835	ENSG00000056586	RC3H2	MNAB|RNF164	ring finger and CCCH-type domains 2	protein-coding
chr12	57764784	57765589	+	exon (NM_000785, exon 4 of 9)	exon (NM_000785, exon 4 of 9)	1892	NM_000785	1594	NM_000785	ENSG00000111012	CYP27B1	CP2B|CYP1|CYP1alpha|CYP27B|P450c1|PDDR|VDD1|VDDR|VDDRI|VDR	cytochrome P450 family 27 subfamily B member 1	protein-coding
chr1	77683121	77683338	+	promoter-TSS (NM_015534)	promoter-TSS (NM_015534)	198	NM_001308237	26009	NM_015534	ENSG00000036549	ZZZ3	ATAC1	zinc finger ZZ-type containing 3	protein-coding
chr22	37805124	37805316	+	5' UTR (NM_005318, exon 1 of 1)	5' UTR (NM_005318, exon 1 of 1)	113	NM_005318	3005	NM_005318	ENSG00000189060	H1F0	H10|H1FV	H1 histone family member 0	protein-coding
chr17	7239400	7239704	+	promoter-TSS (NM_024297)	promoter-TSS (NM_024297)	-95	NM_001284517	79142	NM_024297	ENSG00000040633	PHF23	hJUNE-1b	PHD finger protein 23	protein-coding
chr11	65421201	65421477	+	Intergenic	Intergenic	-1459	NR_028272	283131	NR_002802	ENSG00000245532	NEAT1	LINC00084|NCRNA00084|TncRNA|VINC	nuclear paraspeckle assembly transcript 1	ncRNA
chr11	64855022	64855295	+	intron (NM_006795, intron 4 of 4)	intron (NM_006795, intron 4 of 4)	-10505	NM_017525	55561	NM_017525	ENSG00000171219	CDC42BPG	DMPK2|HSMDPKIN|KAPPA-200|MRCKG|MRCKgamma	CDC42 binding protein kinase gamma	protein-coding
chr13	99501607	99501810	+	promoter-TSS (NR_133664)	promoter-TSS (NR_133664)	236	NM_004800	9375	NM_004800	ENSG00000125304	TM9SF2	P76	transmembrane 9 superfamily member 2	protein-coding
chr15	90930093	90930406	+	promoter-TSS (NM_001039675)	promoter-TSS (NM_001039675)	69	NM_001039675	55898	NM_017979	ENSG00000140553	UNC45A	GC-UNC45|GCUNC-45|GCUNC45|IRO039700|SMAP-1|SMAP1|UNC-45A	unc-45 myosin chaperone A	protein-coding
chr17	60078809	60079043	+	promoter-TSS (NR_135648)	promoter-TSS (NR_135648)	5	NM_022070	63897	NM_022070	ENSG00000068097	HEATR6	ABC1	HEAT repeat containing 6	protein-coding
chr4	183444323	183444513	+	promoter-TSS (NM_017632)	promoter-TSS (NM_017632)	-218	NM_001317343	55602	NM_017632	ENSG00000168564	CDKN2AIP	CARF	CDKN2A interacting protein	protein-coding
chr1	93079045	93079327	+	promoter-TSS (NM_001164391)	promoter-TSS (NM_001164391)	-49	NM_001164392	22823	NM_007358	ENSG00000143033	MTF2	M96|PCL2|TDRD19A|dJ976O13.2	metal response element binding transcription factor 2	protein-coding
chr1	84077776	84077998	+	promoter-TSS (NM_207578)	promoter-TSS (NM_207578)	-88	NM_002731	5567	NM_002731	ENSG00000142875	PRKACB	PKA C-beta|PKACB	protein kinase cAMP-activated catalytic subunit beta	protein-coding
chr22	38202031	38202222	+	promoter-TSS (NM_001161573)	promoter-TSS (NM_001161573)	132	NM_012323	23764	NM_012323	ENSG00000185022	MAFF	U-MAF|hMafF	MAF bZIP transcription factor F	protein-coding
chr19	2479039	2479279	+	TTS (NM_015675)	TTS (NM_015675)	3032	NM_015675	4616	NM_015675	ENSG00000099860	GADD45B	GADD45BETA|MYD118	growth arrest and DNA damage inducible beta	protein-coding
chr17	78353030	78353211	+	Intergenic	CpG	6959	NM_003955	9021	NM_003955	ENSG00000184557	SOCS3	ATOD4|CIS3|Cish3|SOCS-3|SSI-3|SSI3	suppressor of cytokine signaling 3	protein-coding
chr1	117366982	117367296	+	promoter-TSS (NM_006699)	promoter-TSS (NM_006699)	-310	NM_006699	10905	NM_006699	ENSG00000198162	MAN1A2	MAN1B	mannosidase alpha class 1A member 2	protein-coding
chr11	66480111	66480324	+	promoter-TSS (NR_120586)	promoter-TSS (NR_120586)	32	NR_120586	101928069	NR_120586	ENSG00000255517	LOC101928069	-	uncharacterized LOC101928069	ncRNA
chr11	65652433	65653074	+	TTS (NM_001243985)	TTS (NM_001243985)	3561	NR_039709	100616284	NR_039709	ENSG00000265874	MIR4489	mir-4489	microRNA 4489	ncRNA
chr17	77322896	77323035	+	intron (NM_006640, intron 1 of 10)	intron (NM_006640, intron 1 of 10)	3450	NM_006640	10801	NM_006640	ENSG00000184640	SEPTIN9	AF17q25|MSF|MSF1|NAPB|PNUTL4|SEPT9|SINT1|SeptD1	septin 9	protein-coding
chr11	10808595	10808943	+	promoter-TSS (NR_120540)	promoter-TSS (NR_120540)	157	NM_001418	1982	NM_001418	ENSG00000110321	EIF4G2	AAG1|DAP5|NAT1|P97	eukaryotic translation initiation factor 4 gamma 2	protein-coding
chr13	113585271	113585586	+	intron (NM_007111, intron 1 of 11)	CpG	675	NM_007111	7027	NM_007111	ENSG00000198176	TFDP1	DILC|DP1|DRTF1|Dp-1	transcription factor Dp-1	protein-coding
chr7	100428590	100428941	+	promoter-TSS (NM_017984)	promoter-TSS (NM_017984)	-25	NM_001194990	56257	NM_019606	ENSG00000146834	MEPCE	BCDIN3	methylphosphate capping enzyme	protein-coding
chr9	136561522	136562231	+	Intergenic	(CCGTGG)n|Simple_repeat|Simple_repeat	14034	NR_121577	101928483	NR_121577		NALT1	LINC01573|MIR4674HG|NALT|TCONS_l2_00029132	NOTCH1 associated lncRNA in T cell acute lymphoblastic leukemia 1	ncRNA
chr10	46523396	46523876	+	Intergenic	Intergenic	32435	NM_014696	9721	NM_014696	ENSG00000204175	GPRIN2	GRIN2|KIAA0514	G protein regulated inducer of neurite outgrowth 2	protein-coding
chr22	41022496	41022748	+	Intergenic	CpG	51099	NR_132979	106635682	NR_132979		SNORD140	-	small nucleolar RNA, C/D box 140	snoRNA
chr19	55674998	55675348	+	promoter-TSS (NM_001130072)	promoter-TSS (NM_001130072)	-22	NM_001321263	29924	NM_013333	ENSG00000063245	EPN1	-	epsin 1	protein-coding
chr18	3448410	3448521	+	promoter-TSS (NM_001278682)	promoter-TSS (NM_001278682)	923	NM_173207	7050	NM_003244	ENSG00000177426	TGIF1	HPE4|TGIF	TGFB induced factor homeobox 1	protein-coding
chr19	4374671	4374879	+	intron (NM_003025, intron 1 of 9)	intron (NM_003025, intron 1 of 9)	25772	NM_003025	6455	NM_003025	ENSG00000141985	SH3GL1	CNSA1|EEN|SH3D2B|SH3P8	SH3 domain containing GRB2 like 1, endophilin A2	protein-coding
chr2	8681975	8682216	+	promoter-TSS (NR_110154)	promoter-TSS (NR_110154)	39	NM_002166	3398	NM_002166	ENSG00000115738	ID2	GIG8|ID2A|ID2H|bHLHb26	inhibitor of DNA binding 2	protein-coding
chr8	30082827	30083043	+	exon (NM_016127, exon 1 of 6)	exon (NM_016127, exon 1 of 6)	129	NM_016127	51669	NM_016127	ENSG00000133872	SARAF	FOAP-7|HSPC035|TMEM66|XTP3	store-operated calcium entry associated regulatory factor	protein-coding
chr16	721008	721575	+	exon (NM_001271285, exon 1 of 4)	exon (NM_001271285, exon 1 of 4)	145	NM_023933	65990	NM_023933	ENSG00000103254	FAM173A	C16orf24	family with sequence similarity 173 member A	protein-coding
chr7	100429190	100429578	+	promoter-TSS (NM_017984)	promoter-TSS (NM_017984)	-63	NM_001363486	56257	NM_019606	ENSG00000146834	MEPCE	BCDIN3	methylphosphate capping enzyme	protein-coding
chr20	63740260	63740469	+	intron (NM_020062, intron 1 of 7)	CpG-18118	588	NM_020062	56731	NM_020062	ENSG00000125520	SLC2A4RG	GEF|HDBP-1|HDBP1|Si-1-2|Si-1-2-19	SLC2A4 regulator	protein-coding
chr12	56449250	56449442	+	promoter-TSS (NM_001330295)	promoter-TSS (NM_001330295)	80	NM_001330295	8914	NM_003920	ENSG00000111602	TIMELESS	TIM|TIM1|hTIM	timeless circadian regulator	protein-coding
chr16	1705931	1706205	+	promoter-TSS (NM_001318852)	promoter-TSS (NM_001318852)	-115	NM_001318852	23162	NM_015133	ENSG00000138834	MAPK8IP3	JIP-3|JIP3|JSAP1|NEDBA|SYD2|syd	mitogen-activated protein kinase 8 interacting protein 3	protein-coding
chr7	99466087	99466252	+	promoter-TSS (NM_001003713)	promoter-TSS (NM_001003713)	-2	NM_004889	9551	NM_004889	ENSG00000241468	ATP5MF	ATP5J2|ATP5JL	ATP synthase membrane subunit f	protein-coding
chr12	6537813	6537994	+	exon (NM_001289746, exon 7 of 8)	exon (NM_001289746, exon 7 of 8)	2639	NM_001256799	2597	NM_002046	ENSG00000111640	GAPDH	G3PD|GAPD|HEL-S-162eP	glyceraldehyde-3-phosphate dehydrogenase	protein-coding
chr7	6104424	6104684	+	promoter-TSS (NM_001365764)	promoter-TSS (NM_001365764)	-395	NM_032172	84132	NM_032172	ENSG00000106346	USP42	-	ubiquitin specific peptidase 42	protein-coding
chr4	145733244	145733489	+	TTS (NM_001080531)	TTS (NM_001080531)	53162	NM_001080531	646603	NM_001080531	ENSG00000237136	C4orf51	-	chromosome 4 open reading frame 51	protein-coding
chr8	96261948	96262091	+	promoter-TSS (NM_001286643)	promoter-TSS (NM_001286643)	117	NM_014754	9791	NM_014754	ENSG00000156471	PTDSS1	LMHD|PSS1|PSSA	phosphatidylserine synthase 1	protein-coding
chr20	58096985	58097254	+	Intergenic	Intergenic	-53783	NM_178456	128602	NM_178456	ENSG00000124237	C20orf85	LLC1|bA196N14.1	chromosome 20 open reading frame 85	protein-coding
chr3	48595161	48595395	+	promoter-TSS (NM_000094)	promoter-TSS (NM_000094)	-118	NM_000094	1294	NM_000094	ENSG00000114270	COL7A1	EBD1|EBDCT|EBR1|NDNC8	collagen type VII alpha 1 chain	protein-coding
chr17	62478079	62478603	+	promoter-TSS (NM_001284333)	promoter-TSS (NM_001284333)	-777	NM_001284333	11011	NM_006852	ENSG00000146872	TLK2	HsHPK|MRD57|PKU-ALPHA	tousled like kinase 2	protein-coding
chr20	64045847	64046335	+	Intergenic	Intergenic	3548	NM_018419	54345	NM_018419	ENSG00000203883	SOX18	HLTRS|HLTS	SRY-box transcription factor 18	protein-coding
chr12	57888669	57889005	+	intron (NR_148947, intron 1 of 3)	intron (NR_148947, intron 1 of 3)	7645	NR_148947	283387	NR_148947	ENSG00000245651	LOC283387	-	uncharacterized LOC283387	ncRNA
chr1	149886821	149887162	+	promoter-TSS (NM_003528)	promoter-TSS (NM_003528)	16	NM_003517	8338	NM_003517	ENSG00000184260	HIST2H2AC	H2A|H2A-GL101|H2A/q|H2AFQ	histone cluster 2 H2A family member c	protein-coding
chr18	11908419	11908658	+	promoter-TSS (NR_040242)	promoter-TSS (NR_040242)	-221	NR_040241	65258	NM_023075	ENSG00000154889	MPPE1	PGAP5	metallophosphoesterase 1	protein-coding
chr11	65477204	65477634	+	Intergenic	CpG	-20319	NR_002819	378938	NR_002819	ENSG00000251562	MALAT1	HCN|LINC00047|NCRNA00047|NEAT2|PRO2853	metastasis associated lung adenocarcinoma transcript 1	ncRNA
chr19	13842419	13843011	+	non-coding (NR_036515, exon 1 of 1)	non-coding (NR_036515, exon 1 of 1)	203	NR_036515	284454	NR_036515		LOC284454	-	uncharacterized LOC284454	ncRNA
chr12	57521594	57521873	+	Intergenic	Intergenic	-1091	NM_052897	114785	NM_052897	ENSG00000166987	MBD6	-	methyl-CpG binding domain protein 6	protein-coding
chr8	66612966	66613255	+	5' UTR (NM_001080416, exon 1 of 16)	5' UTR (NM_001080416, exon 1 of 16)	108	NM_001294282	4603	NM_001080416	ENSG00000185697	MYBL1	A-MYB|AMYB	MYB proto-oncogene like 1	protein-coding
chr21	46285904	46286488	+	promoter-TSS (NM_003906)	promoter-TSS (NM_003906)	-134	NM_001314026	54059	NM_058181	ENSG00000182362	YBEY	C21orf57	ybeY metalloendoribonuclease	protein-coding
chr5	160312435	160312609	+	promoter-TSS (NM_001308173)	promoter-TSS (NM_001308173)	42	NM_024565	79616	NM_024565	ENSG00000135083	CCNJL	-	cyclin J like	protein-coding
chr20	31573091	31573293	+	promoter-TSS (NR_046853)	promoter-TSS (NR_046853)	71	NR_046853	100874042	NR_046853	ENSG00000230613	HM13-AS1	-	HM13 antisense RNA 1	ncRNA
chr5	5422505	5422687	+	promoter-TSS (NM_015325)	promoter-TSS (NM_015325)	-81	NM_015325	23379	NM_015325	ENSG00000164151	ICE1	KIAA0947	interactor of little elongation complex ELL subunit 1	protein-coding
chr17	62478666	62479093	+	promoter-TSS (NM_001284333)	promoter-TSS (NM_001284333)	-239	NM_001284333	11011	NM_006852	ENSG00000146872	TLK2	HsHPK|MRD57|PKU-ALPHA	tousled like kinase 2	protein-coding
chr5	179858938	179859289	+	promoter-TSS (NM_016175)	promoter-TSS (NM_016175)	110	NR_134283	100996419	NR_134283	ENSG00000245317	LOC100996419	-	uncharacterized LOC100996419	ncRNA
chr11	46295470	46295738	+	intron (NM_052854, intron 1 of 11)	CpG	17942	NM_052854	90993	NM_052854	ENSG00000157613	CREB3L1	OASIS|OI16	cAMP responsive element binding protein 3 like 1	protein-coding
chr17	50064637	50064926	+	intron (NM_002204, intron 3 of 25)	intron (NM_002204, intron 3 of 25)	8671	NM_002204	3675	NM_002204	ENSG00000005884	ITGA3	CD49C|FRP-2|GAP-B3|GAPB3|ILNEB|MSK18|VCA-2|VL3A|VLA3a	integrin subunit alpha 3	protein-coding
chr12	51083339	51083757	+	promoter-TSS (NM_030809)	promoter-TSS (NM_030809)	48	NR_045072	81566	NM_030809	ENSG00000110925	CSRNP2	C12orf2|C12orf22|FAM130A1|PPP1R72|TAIP-12	cysteine and serine rich nuclear protein 2	protein-coding
chr2	127294009	127294371	+	promoter-TSS (NM_000122)	promoter-TSS (NM_000122)	-14	NM_000122	2071	NM_000122	ENSG00000163161	ERCC3	BTF2|GTF2H|RAD25|TFIIH|TTD2|XPB	ERCC excision repair 3, TFIIH core complex helicase subunit	protein-coding
chr17	50062336	50062506	+	intron (NM_002204, intron 1 of 25)	intron (NM_002204, intron 1 of 25)	6311	NM_002204	3675	NM_002204	ENSG00000005884	ITGA3	CD49C|FRP-2|GAP-B3|GAPB3|ILNEB|MSK18|VCA-2|VL3A|VLA3a	integrin subunit alpha 3	protein-coding
chr9	137422991	137423316	+	promoter-TSS (NM_017820)	promoter-TSS (NM_017820)	9	NM_001286823	54932	NM_017820	ENSG00000187609	EXD3	mut-7	exonuclease 3'-5' domain containing 3	protein-coding
chr7	75486135	75486459	+	promoter-TSS (NR_160304)	promoter-TSS (NR_160304)	2	NR_160303	100101267	NM_001099415	ENSG00000272391	POM121C	POM121-2	POM121 transmembrane nucleoporin C	protein-coding
chr6	150857311	150857441	+	Intergenic	LTR10E|LTR|ERV1	-8303	NM_001242767	25902	NM_015440	ENSG00000120254	MTHFD1L	FTHFSDC1|MTC1THFS|dJ292B18.2	methylenetetrahydrofolate dehydrogenase (NADP+ dependent) 1 like	protein-coding
chr17	83109786	83109995	+	Intergenic	Intergenic	28744	NM_001363853	284207	NM_001004431	ENSG00000176845	METRNL	-	meteorin like, glial cell differentiation regulator	protein-coding
chr9	128552454	128552773	+	promoter-TSS (NM_001130438)	promoter-TSS (NM_001130438)	26	NM_001363765	6709	NM_003127	ENSG00000197694	SPTAN1	EIEE5|NEAS|SPTA2	spectrin alpha, non-erythrocytic 1	protein-coding
chr20	62065978	62066204	+	promoter-TSS (NM_003185)	promoter-TSS (NM_003185)	-281	NM_003185	6874	NM_003185	ENSG00000130699	TAF4	TAF2C|TAF2C1|TAF4A|TAFII130|TAFII135	TATA-box binding protein associated factor 4	protein-coding
chr12	2958904	2959114	+	promoter-TSS (NM_003213)	promoter-TSS (NM_003213)	-388	NM_201441	7004	NM_003213	ENSG00000197905	TEAD4	EFTR-2|RTEF1|TCF13L1|TEF-3|TEF3|TEFR-1|hRTEF-1B	TEA domain transcription factor 4	protein-coding
chr7	75092615	75092744	+	promoter-TSS (NM_001003795)	promoter-TSS (NM_001003795)	89	NM_001003795	389524	NM_001003795	ENSG00000174428	GTF2IRD2B	GTF2IRD2|GTF2IRD2A	GTF2I repeat domain containing 2B	protein-coding
chr11	65525066	65525318	+	exon (NM_001048218, exon 1 of 18)	exon (NM_001048218, exon 1 of 18)	109	NM_020680	57410	NM_020680	ENSG00000142186	SCYL1	GKLP|HT019|NKTL|NTKL|P105|SCAR21|TAPK|TEIF|TRAP	SCY1 like pseudokinase 1	protein-coding
chr5	132556861	132557277	+	promoter-TSS (NM_005732)	promoter-TSS (NM_005732)	92	NM_005732	10111	NM_005732	ENSG00000113522	RAD50	NBSLD|RAD502|hRad50	RAD50 double strand break repair protein	protein-coding
chr17	64496861	64497200	+	promoter-TSS (NM_007215)	promoter-TSS (NM_007215)	24	NM_007215	11232	NM_007215	ENSG00000256525	POLG2	HP55|MTPOLB|PEOA4|POLB|POLG-BETA|POLGB	DNA polymerase gamma 2, accessory subunit	protein-coding
chr14	104815976	104816263	+	Intergenic	CpG	-5082	NR_024396	196872	NR_024396	ENSG00000258701	LINC00638	-	long intergenic non-protein coding RNA 638	ncRNA
chr5	178232694	178232940	+	promoter-TSS (NM_153373)	promoter-TSS (NM_153373)	5	NR_103510	85007	NM_153373	ENSG00000175309	PHYKPL	AGXT2L2|PHLU	5-phosphohydroxy-L-lysine phospho-lyase	protein-coding
chr17	75878584	75878821	+	promoter-TSS (NM_033452)	promoter-TSS (NM_033452)	-121	NM_033452	91107	NM_033452	ENSG00000132481	TRIM47	GOA|RNF100	tripartite motif containing 47	protein-coding
chr22	50282539	50282716	+	intron (NM_012401, intron 18 of 36)	CpG-19349	-12247	NR_110887	5600	NM_002751	ENSG00000185386	MAPK11	P38B|P38BETA2|PRKM11|SAPK2|SAPK2B|p38-2|p38Beta	mitogen-activated protein kinase 11	protein-coding
chr17	30971009	30971308	+	exon (NM_032322, exon 1 of 5)	exon (NM_032322, exon 1 of 5)	119	NM_032322	84282	NM_032322	ENSG00000181481	RNF135	L13|MMFD|REUL|Riplet	ring finger protein 135	protein-coding
chr11	68903698	68904092	+	promoter-TSS (NM_002180)	promoter-TSS (NM_002180)	44	NM_002180	3508	NM_002180	ENSG00000132740	IGHMBP2	CATF1|CMT2S|HCSA|HMN6|SMARD1|SMUBP2|ZFAND7	immunoglobulin mu DNA binding protein 2	protein-coding
chr15	60478910	60479134	+	promoter-TSS (NR_120340)	promoter-TSS (NR_120340)	120	NM_001276385	79664	NM_024611	ENSG00000128915	ICE2	BRCC1|NARG2	interactor of little elongation complex ELL subunit 2	protein-coding
chr2	233854789	233854933	+	promoter-TSS (NM_001282963)	promoter-TSS (NM_001282963)	-295	NM_001282962	55355	NM_018410	ENSG00000123485	HJURP	FAKTS|URLC9|hFLEG1	Holliday junction recognition protein	protein-coding
chr9	128882111	128882274	+	promoter-TSS (NM_019594)	promoter-TSS (NM_019594)	59	NM_001127245	56262	NM_019594	ENSG00000136802	LRRC8A	AGM5|LRRC8|SWELL1	leucine rich repeat containing 8 VRAC subunit A	protein-coding
chr1	223712332	223712710	+	promoter-TSS (NM_001748)	promoter-TSS (NM_001748)	-18	NM_001748	824	NM_001748	ENSG00000162909	CAPN2	CANP2|CANPL2|CANPml|mCANP	calpain 2	protein-coding
chr12	1691118	1691264	+	5' UTR (NM_024551, exon 1 of 8).2	5' UTR (NM_024551, exon 1 of 8).2	121	NM_024551	79602	NM_024551	ENSG00000006831	ADIPOR2	ACDCR2|PAQR2	adiponectin receptor 2	protein-coding
chr3	119240801	119240940	+	promoter-TSS (NM_212543)	promoter-TSS (NM_212543)	8	NM_003778	8702	NM_003778	ENSG00000121578	B4GALT4	B4Gal-T4|beta4Gal-T4	beta-1,4-galactosyltransferase 4	protein-coding
chr9	133348229	133348380	+	promoter-TSS (NM_133640).2	promoter-TSS (NM_133640).2	86	NM_000972	6130	NM_000972	ENSG00000148303	RPL7A	L7A|SURF3|TRUP	ribosomal protein L7a	protein-coding
chr11	66002043	66002310	+	promoter-TSS (NM_001143985)	promoter-TSS (NM_001143985)	-19	NM_001242486	84285	NM_032325	ENSG00000175376	EIF1AD	OBELIX|haponin	eukaryotic translation initiation factor 1A domain containing	protein-coding
chr6	33788695	33789253	+	exon (NM_001348710, exon 1 of 9)	exon (NM_001348710, exon 1 of 9)	156	NM_001348709	221496	NM_181336	ENSG00000161904	LEMD2	CTRCT42|LEM2|NET25|dJ482C21.1	LEM domain containing 2	protein-coding
chr15	39580943	39581255	+	promoter-TSS (NM_003246)	promoter-TSS (NM_003246)	20	NM_003246	7057	NM_003246	ENSG00000137801	THBS1	THBS|THBS-1|TSP|TSP-1|TSP1	thrombospondin 1	protein-coding
chr21	44012103	44012357	+	promoter-TSS (NM_003274)	promoter-TSS (NM_003274)	-79	NM_003274	7109	NM_003274	ENSG00000160218	TRAPPC10	EHOC-1|EHOC1|GT334|TMEM1|TRS130|TRS30	trafficking protein particle complex 10	protein-coding
chr16	67872961	67873279	+	promoter-TSS (NM_014329)	promoter-TSS (NM_014329)	68	NM_014329	23644	NM_014329	ENSG00000038358	EDC4	GE1|Ge-1|HEDL5|HEDLS|RCD-8|RCD8	enhancer of mRNA decapping 4	protein-coding
chr3	48564137	48564280	+	promoter-TSS (NM_033199)	promoter-TSS (NM_033199)	-427	NM_033199	90226	NM_033199	ENSG00000145040	UCN2	SRP|UCN-II|UCNI|UR|URP	urocortin 2	protein-coding
chr20	49982846	49983182	+	promoter-TSS (NM_005985)	promoter-TSS (NM_005985)	34	NM_005985	6615	NM_005985	ENSG00000124216	SNAI1	SLUGH2|SNA|SNAH|SNAIL|SNAIL1|dJ710H13.1	snail family transcriptional repressor 1	protein-coding
chr9	136619910	136620108	+	Intergenic	Intergenic	-2828	NR_135288	401561	NR_135288	ENSG00000279141	LINC01451	HCCAT4	long intergenic non-protein coding RNA 1451	ncRNA
chr5	179550504	179550968	+	exon (NM_025158, exon 1 of 18)	exon (NM_025158, exon 1 of 18)	182	NM_025158	80230	NM_025158	ENSG00000176783	RUFY1	RABIP4|ZFYVE12	RUN and FYVE domain containing 1	protein-coding
chr5	142356680	142357002	+	intron (NR_120664, intron 3 of 3)	CpG	31548	NR_120664	101926941	NR_120664	ENSG00000231185	SPRY4-AS1	THCAT68	SPRY4 antisense RNA 1	ncRNA
chr12	52835942	52836554	+	Intergenic	Intergenic	-1937	NM_175834	338785	NM_175834	ENSG00000185640	KRT79	K6L|KRT6L	keratin 79	protein-coding
chr17	43251627	43251800	+	TTS (NR_002716).5	TTS (NR_002716).5	306	NR_002716	6066	NR_002716	ENSG00000274585	RNU2-1	RNU2|U2	RNA, U2 small nuclear 1	snRNA
chr1	21783099	21783337	+	promoter-TSS (NM_001350168)	promoter-TSS (NM_001350168)	-19	NM_001032730	84196	NM_032236	ENSG00000090686	USP48	RAP1GA1|USP31	ubiquitin specific peptidase 48	protein-coding
chr17	59842955	59843222	+	TTS (NM_001329399)	TTS (NM_001329399)	1822	NR_029493	406991	NR_029493	ENSG00000284190	MIR21	MIRN21|hsa-mir-21|miR-21|miRNA21	microRNA 21	ncRNA
chr17	80454495	80454908	+	Intergenic	CpG	21906	NM_002522	4884	NM_002522	ENSG00000171246	NPTX1	NP1	neuronal pentraxin 1	protein-coding
chr1	224929643	224929820	+	promoter-TSS (NM_001367481)	promoter-TSS (NM_001367481)	56	NM_001349912	127602	NM_001373	ENSG00000185842	DNAH14	C1orf67|Dnahc14|HL-18|HL18	dynein axonemal heavy chain 14	protein-coding
chr5	179623460	179623815	+	promoter-TSS (NM_001364254).2	promoter-TSS (NM_001364254).2	34	NM_001364230	3187	NM_005520	ENSG00000169045	HNRNPH1	HNRPH|HNRPH1|hnRNPH	heterogeneous nuclear ribonucleoprotein H1	protein-coding
chr15	42548611	42548936	+	promoter-TSS (NM_001130447)	promoter-TSS (NM_001130447)	20	NM_153260	255252	NM_153260	ENSG00000180979	LRRC57	-	leucine rich repeat containing 57	protein-coding
chr17	75753873	75754118	+	intron (NM_000213, intron 33 of 39)	CpG-11666	11197	NM_000154	2584	NM_000154	ENSG00000108479	GALK1	GALK|GK1|HEL-S-19	galactokinase 1	protein-coding
chr17	30600201	30600622	+	intron (NR_015341, intron 2 of 8)	CpG	-23907	NR_033420	6459	NR_033420		SH3GL1P2	CNSA-P2|SH3GLP2	SH3 domain containing GRB2 like 1, endophilin A2 pseudogene 2	pseudo
chr20	297467	297717	+	promoter-TSS (NM_033089)	promoter-TSS (NM_033089)	22	NM_033089	85364	NM_033089	ENSG00000247315	ZCCHC3	C20orf99	zinc finger CCHC-type containing 3	protein-coding
chr8	94895106	94895289	+	promoter-TSS (NM_001354516)	promoter-TSS (NM_001354516)	57	NM_057749	9134	NM_004702	ENSG00000175305	CCNE2	CYCE2	cyclin E2	protein-coding
chr5	179819028	179819310	+	intron (NM_001142298, intron 2 of 8).2	intron (NM_001142298, intron 2 of 8).2	-1736	NM_003900	8878	NM_003900	ENSG00000161011	SQSTM1	A170|DMRV|FTDALS3|NADGP|OSIL|PDB3|ZIP3|p60|p62|p62B	sequestosome 1	protein-coding
chr8	94719692	94720070	+	promoter-TSS (NM_181787)	promoter-TSS (NM_181787)	-19	NM_181787	286148	NM_181787	ENSG00000156162	DPY19L4	-	dpy-19 like 4	protein-coding
chr11	66070253	66070530	+	5' UTR (NM_018026, exon 1 of 24)	5' UTR (NM_018026, exon 1 of 24)	119	NM_018026	55690	NM_018026	ENSG00000175115	PACS1	MRD17|SHMS	phosphofurin acidic cluster sorting protein 1	protein-coding
chr20	63167421	63167542	+	Intergenic	Intergenic	-11019	NR_029670	406909	NR_029670	ENSG00000207598	MIR124-3	MIRN124-3|MIRN124A3|mir-124-3	microRNA 124-3	ncRNA
chr12	108597882	108598436	+	promoter-TSS (NM_181724)	promoter-TSS (NM_181724)	-75	NM_181724	338773	NM_181724	ENSG00000183160	TMEM119	OBIF	transmembrane protein 119	protein-coding
chr20	3811687	3812019	+	intron (NR_109859, intron 3 of 3)	intron (NR_109859, intron 3 of 3)	3359	NR_109859	101929125	NR_109859	ENSG00000275491	LINC01730	-	long intergenic non-protein coding RNA 1730	ncRNA
chr11	62841769	62841895	+	promoter-TSS (NM_001369451)	promoter-TSS (NM_001369451)	-23	NM_001369451	54663	NM_018093	ENSG00000133316	WDR74	Nsa1	WD repeat domain 74	protein-coding
chr11	20363797	20364013	+	promoter-TSS (NM_001098523)	promoter-TSS (NM_001098523)	48	NM_001098522	10553	NM_006410	ENSG00000109854	HTATIP2	CC3|SDR44U1|TIP30	HIV-1 Tat interactive protein 2	protein-coding
chr14	102516662	102516819	+	Intergenic	CpG	-6964	NM_152326	122416	NM_152326	ENSG00000156381	ANKRD9	-	ankyrin repeat domain 9	protein-coding
chr6	35496770	35497008	+	TTS (NM_003322)	TTS (NM_003322)	190	NM_003214	7005	NM_003214	ENSG00000007866	TEAD3	DTEF-1|ETFR-1|TEAD-3|TEAD5|TEF-5|TEF5	TEA domain transcription factor 3	protein-coding
chr18	657494	657941	+	promoter-TSS (NM_001071)	promoter-TSS (NM_001071)	64	NM_001354867	7298	NM_001071	ENSG00000176890	TYMS	HST422|TMS|TS	thymidylate synthetase	protein-coding
chr19	1253286	1253689	+	intron (NM_177401, intron 4 of 7)	intron (NM_177401, intron 4 of 7)	4934	NM_177401	90007	NM_177401	ENSG00000167470	MIDN	-	midnolin	protein-coding
chr1	229625914	229626152	+	promoter-TSS (NM_014409)	promoter-TSS (NM_014409)	14	NM_014409	27097	NM_014409	ENSG00000135801	TAF5L	PAF65B	TATA-box binding protein associated factor 5 like	protein-coding
chr1	23959132	23959745	+	promoter-TSS (NM_017761)	promoter-TSS (NM_017761)	-390	NM_017761	55629	NM_017761	ENSG00000189266	PNRC2	-	proline rich nuclear receptor coactivator 2	protein-coding
chr3	196568483	196568726	+	promoter-TSS (NM_001345917)	promoter-TSS (NM_001345917)	-50	NM_001345918	348793	NM_182627	ENSG00000185798	WDR53	-	WD repeat domain 53	protein-coding
chr3	23945771	23945896	+	promoter-TSS (NM_001145425)	promoter-TSS (NM_001145425)	-288	NM_001145425	9975	NM_005126	ENSG00000174738	NR1D2	BD73|EAR-1R|REVERBB|REVERBbeta|RVR	nuclear receptor subfamily 1 group D member 2	protein-coding
chr7	135170644	135170884	+	promoter-TSS (NM_001363329)	promoter-TSS (NM_001363329)	-57	NM_001363329	78996	NM_024033	ENSG00000122783	CYREN	C7orf49|MRI|MRI-2	cell cycle regulator of NHEJ	protein-coding
chr14	74302814	74302988	+	promoter-TSS (NM_020325)	promoter-TSS (NM_020325)	33	NR_148467	5826	NM_005050	ENSG00000119688	ABCD4	ABC41|EST352188|MAHCJ|P70R|P79R|PMP69|PXMP1L	ATP binding cassette subfamily D member 4	protein-coding
chr19	3185800	3186108	+	promoter-TSS (NM_001321463)	promoter-TSS (NM_001321463)	24	NM_001321463	56926	NM_020170	ENSG00000125912	NCLN	NET59	nicalin	protein-coding
chr1	52365845	52366122	+	intron (NM_032449, intron 1 of 23)	CpG	222	NM_001330585	200014	NM_032449	ENSG00000154222	CC2D1B	-	coiled-coil and C2 domain containing 1B	protein-coding
chr16	89720672	89720951	+	promoter-TSS (NM_004913)	promoter-TSS (NM_004913)	87	NM_004913	9605	NM_004913	ENSG00000075399	VPS9D1	ATP-BL|C16orf7	VPS9 domain containing 1	protein-coding
chr2	74472609	74472835	+	promoter-TSS (NM_053050)	promoter-TSS (NM_053050)	-42	NM_053050	116540	NM_053050	ENSG00000204822	MRPL53	L53MT	mitochondrial ribosomal protein L53	protein-coding
chr15	40307899	40308143	+	promoter-TSS (NM_001284297)	promoter-TSS (NM_001284297)	-86	NM_004573	5330	NM_004573	ENSG00000137841	PLCB2	PLC-beta-2	phospholipase C beta 2	protein-coding
chr1	27154924	27155212	+	promoter-TSS (NM_003047)	promoter-TSS (NM_003047)	57	NM_003047	6548	NM_003047	ENSG00000090020	SLC9A1	APNH|LIKNS|NHE-1|NHE1|PPP1R143	solute carrier family 9 member A1	protein-coding
chr11	62546680	62547052	+	promoter-TSS (NM_001620)	promoter-TSS (NM_001620)	-60	NM_001620	79026	NM_001620	ENSG00000124942	AHNAK	AHNAKRS|PM227	AHNAK nucleoprotein	protein-coding
chr5	128082787	128083414	+	promoter-TSS (NR_046207)	promoter-TSS (NR_046207)	75	NR_152806	644873	NR_015360	ENSG00000245937	LINC01184	-	long intergenic non-protein coding RNA 1184	ncRNA
chr1	150579390	150579657	+	promoter-TSS (NM_021960)	promoter-TSS (NM_021960)	87	NM_021960	4170	NM_021960	ENSG00000143384	MCL1	BCL2L3|EAT|MCL1-ES|MCL1L|MCL1S|Mcl-1|TM|bcl2-L-3|mcl1/EAT	MCL1 apoptosis regulator, BCL2 family member	protein-coding
chr19	13151605	13151731	+	intron (NM_004907, intron 1 of 1)	CpG	1257	NM_004907	9592	NM_004907	ENSG00000160888	IER2	ETR101	immediate early response 2	protein-coding
chr3	194685814	194686066	+	promoter-TSS (NM_153690)	promoter-TSS (NM_153690)	57	NM_153690	131583	NM_153690	ENSG00000185112	FAM43A	-	family with sequence similarity 43 member A	protein-coding
chr17	57987774	57988368	+	intron (NM_001330393, intron 1 of 6)	CpG	183	NM_001330393	7716	NM_007146	ENSG00000136451	VEZF1	DB1|ZNF161	vascular endothelial zinc finger 1	protein-coding
chr3	9397368	9397508	+	promoter-TSS (NM_001292043)	promoter-TSS (NM_001292043)	56	NR_027007	440944	NM_001013713	ENSG00000206573	THUMPD3-AS1	SETD5-AS1	THUMPD3 antisense RNA 1	ncRNA
chr17	81514933	81515351	+	Intergenic	CpG-11886	-2343	NM_001199954	71	NM_001614	ENSG00000184009	ACTG1	ACT|ACTG|DFNA20|DFNA26|HEL-176	actin gamma 1	protein-coding
chr11	61815351	61815605	+	promoter-TSS (NM_001281501)	promoter-TSS (NM_001281501)	-238	NR_031729	100302263	NR_031729	ENSG00000284416	MIR1908	MIRN1908|hsa-mir-1908|mir-1908	microRNA 1908	ncRNA
chr11	64269326	64269648	+	TTS (NM_000932)	TTS (NM_000932)	-14852	NM_001170726	56834	NM_020155	ENSG00000173264	GPR137	C11orf4|GPR137A|TM7SF1L1	G protein-coupled receptor 137	protein-coding
chr4	168480293	168480549	+	promoter-TSS (NM_001291510)	promoter-TSS (NM_001291510)	71	NM_001291510	91351	NM_001012967	ENSG00000181381	DDX60L	-	DExD/H-box 60 like	protein-coding
chr5	142326040	142326430	+	intron (NR_120664, intron 1 of 3)	intron (NR_120664, intron 1 of 3)	942	NR_120664	101926941	NR_120664	ENSG00000231185	SPRY4-AS1	THCAT68	SPRY4 antisense RNA 1	ncRNA
chr19	12957173	12957334	+	promoter-TSS (NM_052850)	promoter-TSS (NM_052850)	-30	NM_052850	90480	NM_052850	ENSG00000179271	GADD45GIP1	CKBBP2|CKbetaBP2|CRIF1|MRP-L59|PLINP|PLINP-1|PRG6|Plinp1	GADD45G interacting protein 1	protein-coding
chr19	3061276	3061644	+	intron (NM_198969, intron 1 of 6)	CpG	1035	NM_198970	166	NM_001130	ENSG00000104964	TLE5	AES|AES-1|AES-2|ESP1|GRG|GRG5|Grg-5	TLE family member 5, transcriptional modulator	protein-coding
chr2	238239840	238240005	+	5' UTR (NM_001142853, exon 1 of 4)	5' UTR (NM_001142853, exon 1 of 4)	116	NM_001282434	55502	NM_018645	ENSG00000144485	HES6	C-HAIRY1|HES-6|bHLHb41|bHLHc23	hes family bHLH transcription factor 6	protein-coding
chr11	17276305	17276447	+	promoter-TSS (NM_001352672)	promoter-TSS (NM_001352672)	-338	NM_001352664	4925	NM_005013	ENSG00000070081	NUCB2	HEL-S-109|NEFA	nucleobindin 2	protein-coding
chr2	74958624	74959034	+	exon (NM_019896, exon 1 of 4)	exon (NM_019896, exon 1 of 4)	186	NM_019896	56655	NM_019896	ENSG00000115350	POLE4	YHHQ1|p12	DNA polymerase epsilon 4, accessory subunit	protein-coding
chr22	46085754	46086040	+	promoter-TSS (NR_027033)	promoter-TSS (NR_027033)	-100	NR_027033	400931	NM_207477	ENSG00000197182	MIRLET7BHG	linc-Ppara	MIRLET7B host gene	ncRNA
chr11	65083908	65084218	+	promoter-TSS (NM_080668)	promoter-TSS (NM_080668)	-23	NM_080668	113130	NM_080668	ENSG00000146670	CDCA5	SORORIN	cell division cycle associated 5	protein-coding
chr17	7484623	7484869	+	promoter-TSS (NM_020899)	promoter-TSS (NM_020899)	380	NM_000937	5430	NM_000937		POLR2A	POLR2|POLRA|RPB1|RPBh1|RPO2|RPOL2|RpIILS|hRPB220|hsRPB1	RNA polymerase II subunit A	protein-coding
chr11	62840787	62840936	+	promoter-TSS (NM_018093)	promoter-TSS (NM_018093)	-651	NM_001369453	54663	NM_018093	ENSG00000133316	WDR74	Nsa1	WD repeat domain 74	protein-coding
chr11	67428348	67428582	+	promoter-TSS (NM_003952)	promoter-TSS (NM_003952)	-29	NM_003952	6199	NM_003952	ENSG00000175634	RPS6KB2	KLS|P70-beta|P70-beta-1|P70-beta-2|S6K-beta2|S6K2|S6KB|S6KI(2)|S6Kbeta|SRK|STK14B|p70(S6K)-beta|p70S6Kb	ribosomal protein S6 kinase B2	protein-coding
chr3	101849468	101849595	+	promoter-TSS (NM_031419)	promoter-TSS (NM_031419)	17	NM_031419	64332	NM_031419	ENSG00000144802	NFKBIZ	IKBZ|INAP|MAIL	NFKB inhibitor zeta	protein-coding
chr19	1028549	1028667	+	intron (NM_201277, intron 1 of 5)	CpG	2000	NM_201277	1265	NM_004368	ENSG00000064666	CNN2	-	calponin 2	protein-coding
chr11	64185529	64185694	+	promoter-TSS (NM_006819)	promoter-TSS (NM_006819)	339	NM_001282652	10963	NM_006819	ENSG00000168439	STIP1	HEL-S-94n|HOP|IEF-SSP-3521|P60|STI1|STI1L	stress induced phosphoprotein 1	protein-coding
chr19	1248504	1248760	+	promoter-TSS (NM_177401)	promoter-TSS (NM_177401)	79	NM_177401	90007	NM_177401	ENSG00000167470	MIDN	-	midnolin	protein-coding
chr11	63670836	63671236	+	intron (NM_001290048, intron 1 of 12)	CpG	340	NM_015459	25923	NM_015459	ENSG00000184743	ATL3	HSN1F	atlastin GTPase 3	protein-coding
chr17	43545589	43545809	+	TTS (NM_001322219)	TTS (NM_001322219)	200	NM_001369367	2118	NM_001986	ENSG00000175832	ETV4	E1A-F|E1AF|PEA3|PEAS3	ETS variant 4	protein-coding
chr16	29805844	29806051	+	promoter-TSS (NM_001276276)	promoter-TSS (NM_001276276)	-177	NM_001276275	4150	NM_002383	ENSG00000103495	MAZ	PUR1|Pur-1|SAF-1|SAF-2|SAF-3|ZF87|ZNF801|Zif87	MYC associated zinc finger protein	protein-coding
chr17	35243022	35243201	+	promoter-TSS (NM_001330183)	promoter-TSS (NM_001330183)	39	NM_001330183	162394	NM_144975	ENSG00000166750	SLFN5	-	schlafen family member 5	protein-coding
chr16	89922326	89922715	+	promoter-TSS (NM_006086)	promoter-TSS (NM_006086)	595	NM_001197181	10381	NM_006086	ENSG00000258947	TUBB3	CDCBM|CDCBM1|CFEOM3|CFEOM3A|FEOM3|TUBB4|beta-4	tubulin beta 3 class III	protein-coding
chr19	48619038	48619380	+	promoter-TSS (NM_001204159)	promoter-TSS (NM_001204159)	-31	NM_000979	6141	NM_000979	ENSG00000063177	RPL18	DBA18|L18	ribosomal protein L18	protein-coding
chr13	99086537	99086702	+	promoter-TSS (NM_001130049)	promoter-TSS (NM_001130049)	75	NM_001318849	23348	NM_015296	ENSG00000088387	DOCK9	ZIZ1|ZIZIMIN1	dedicator of cytokinesis 9	protein-coding
chr16	89560358	89560907	+	promoter-TSS (NM_000977)	promoter-TSS (NM_000977)	-25	NM_001243131	6137	NM_000977	ENSG00000167526	RPL13	BBC1|D16S444E|D16S44E|L13	ribosomal protein L13	protein-coding
chr11	69013069	69013397	+	promoter-TSS (NM_145015)	promoter-TSS (NM_145015)	13	NM_145015	116535	NM_145015	ENSG00000172935	MRGPRF	GPR140|GPR168|MRGF|RTA	MAS related GPR family member F	protein-coding
chr1	205749630	205749935	+	intron (NM_022731, intron 1 of 6)	CpG	400	NM_022731	64710	NM_022731	ENSG00000069275	NUCKS1	JC7|NUCKS	nuclear casein kinase and cyclin dependent kinase substrate 1	protein-coding
chr17	44899377	44899554	+	promoter-TSS (NM_001258399)	promoter-TSS (NM_001258399)	-20	NM_004247	9343	NM_004247	ENSG00000108883	EFTUD2	MFDGA|MFDM|SNRNP116|Snrp116|Snu114|U5-116KD	elongation factor Tu GTP binding domain containing 2	protein-coding
chr12	6867461	6867701	+	promoter-TSS (NM_001258026)	promoter-TSS (NM_001258026)	52	NM_000365	7167	NM_000365	ENSG00000111669	TPI1	HEL-S-49|TIM|TPI|TPID	triosephosphate isomerase 1	protein-coding
chr8	70607733	70608057	+	promoter-TSS (NM_001317805)	promoter-TSS (NM_001317805)	-226	NM_001317805	23471	NM_014294	ENSG00000067167	TRAM1	PNAS8|TRAM|TRAMP	translocation associated membrane protein 1	protein-coding
chr7	141551304	141551536	+	promoter-TSS (NM_001364948)	promoter-TSS (NM_001364948)	10	NM_001364948	55750	NM_018238	ENSG00000006530	AGK	CATC5|CTRCT38|MTDPS10|MULK	acylglycerol kinase	protein-coding
chr18	58863847	58863983	+	promoter-TSS (NM_001353536)	promoter-TSS (NM_001353536)	-176	NM_001318728	55205	NM_018181	ENSG00000074657	ZNF532	-	zinc finger protein 532	protein-coding
chr12	52713989	52714868	+	Intergenic	CpG	-10904	NM_175078	374454	NM_175078	ENSG00000189182	KRT77	K1B|KRT1B	keratin 77	protein-coding
chr8	100951104	100951550	+	promoter-TSS (NM_001135701)	promoter-TSS (NM_001135701)	-15	NM_001135701	7534	NM_003406	ENSG00000164924	YWHAZ	14-3-3-zeta|HEL-S-3|HEL-S-93|HEL4|KCIP-1|POPCHAS|YWHAD	tyrosine 3-monooxygenase/tryptophan 5-monooxygenase activation protein zeta	protein-coding
chr11	62535888	62536113	+	exon (NM_001620, exon 3 of 5)	exon (NM_001620, exon 3 of 5)	9664	NM_001346446	79026	NM_001620	ENSG00000124942	AHNAK	AHNAKRS|PM227	AHNAK nucleoprotein	protein-coding
chr12	98515678	98515841	+	non-coding (NR_027157, exon 2 of 2)	non-coding (NR_027157, exon 2 of 2)	169	NM_001307975	7112	NM_003276	ENSG00000120802	TMPO	CMD1T|LAP2|LEMD4|PRO0868|TP	thymopoietin	protein-coding
chr2	38377232	38377376	+	promoter-TSS (NM_001308076)	promoter-TSS (NM_001308076)	-31	NM_001330461	64225	NM_022374	ENSG00000119787	ATL2	ARL3IP2|ARL6IP2|aip-2|atlastin2	atlastin GTPase 2	protein-coding
chr11	65961668	65962095	+	exon (NM_005146, exon 1 of 20)	exon (NM_005146, exon 1 of 20)	147	NM_005146	9092	NM_005146	ENSG00000175467	SART1	Ara1|HAF|HOMS1|SART1259|SNRNP110|Snu66	spliceosome associated factor 1, recruiter of U4/U6.U5 tri-snRNP	protein-coding
chr17	57084849	57085068	+	promoter-TSS (NM_001370425)	promoter-TSS (NM_001370425)	-288	NM_003488	8165	NM_003488	ENSG00000121057	AKAP1	AKAP|AKAP121|AKAP149|AKAP84|D-AKAP1|PPP1R43|PRKA1|SAKAP84|TDRD17	A-kinase anchoring protein 1	protein-coding
chr19	3970931	3971255	+	promoter-TSS (NM_001348)	promoter-TSS (NM_001348)	6	NM_001348	1613	NM_001348	ENSG00000167657	DAPK3	DLK|ZIP|ZIPK	death associated protein kinase 3	protein-coding
chr3	45178326	45178593	+	Intergenic	Intergenic	-32037	NM_178181	64866	NM_022842	ENSG00000163814	CDCP1	CD318|SIMA135|TRASK	CUB domain containing protein 1	protein-coding
chr2	70190686	70190802	+	promoter-TSS (NM_001348758)	promoter-TSS (NM_001348758)	-33	NR_145971	54980	NM_017880	ENSG00000115998	C2orf42	-	chromosome 2 open reading frame 42	protein-coding
chr6	26031715	26032084	+	exon (NM_003537, exon 1 of 1)	exon (NM_003537, exon 1 of 1)	161	NM_003537	8358	NM_003537	ENSG00000274267	HIST1H3B	H3/l|H3FL	histone cluster 1 H3 family member b	protein-coding
chr2	197499785	197499958	+	promoter-TSS (NM_001202485)	promoter-TSS (NM_001202485)	-31	NM_002156	3329	NM_002156	ENSG00000144381	HSPD1	CPN60|GROEL|HLD4|HSP-60|HSP60|HSP65|HuCHA60|SPG13	heat shock protein family D (Hsp60) member 1	protein-coding
chr6	80106629	80106745	+	promoter-TSS (NM_183050)	promoter-TSS (NM_183050)	16	NM_183050	594	NM_000056	ENSG00000083123	BCKDHB	BCKDE1B|BCKDH E1-beta|E1B	branched chain keto acid dehydrogenase E1 subunit beta	protein-coding
chr1	228165639	228165995	+	promoter-TSS (NR_103539)	promoter-TSS (NR_103539)	13	NM_001010867	200205	NM_001010867	ENSG00000181873	IBA57	C1orf69|MMDS3|SPG74	iron-sulfur cluster assembly factor IBA57	protein-coding
chr17	81866888	81868328	+	TTS (NM_001301243)	TTS (NM_001301243)	3389	NM_001185077	396	NM_004309	ENSG00000141522	ARHGDIA	GDIA1|HEL-S-47e|NPHS8|RHOGDI|RHOGDI-1	Rho GDP dissociation inhibitor alpha	protein-coding
chr1	66930269	66930528	+	exon (NM_001077704, exon 1 of 14)	exon (NM_001077704, exon 1 of 14)	142	NM_001077701	57708	NM_020948	ENSG00000198160	MIER1	ER1|MI-ER1	MIER1 transcriptional regulator	protein-coding
chr9	127802922	127803083	+	promoter-TSS (NM_001018078)	promoter-TSS (NM_001018078)	120	NM_004957	2356	NM_004957	ENSG00000136877	FPGS	-	folylpolyglutamate synthase	protein-coding
chr7	19117260	19118129	+	promoter-TSS (NM_000474)	promoter-TSS (NM_000474)	-58	NR_149001	7291	NM_000474	ENSG00000122691	TWIST1	ACS3|BPES2|BPES3|CRS|CRS1|CSO|SCS|SWCOS|TWIST|bHLHa38	twist family bHLH transcription factor 1	protein-coding
chr21	43884577	43884843	+	intron (NM_001369878, intron 1 of 8)	G-rich|Low_complexity|Low_complexity	19487	NM_001369878	56894	NM_020132	ENSG00000160216	AGPAT3	1-AGPAT 3|LPAAT-GAMMA1|LPAAT3	1-acylglycerol-3-phosphate O-acyltransferase 3	protein-coding
chr17	40140417	40140688	+	promoter-TSS (NM_007359)	promoter-TSS (NM_007359)	15	NM_007359	22794	NM_007359	ENSG00000108349	CASC3	BTZ|MLN51	CASC3 exon junction complex subunit	protein-coding
chr7	92836409	92836677	+	promoter-TSS (NM_001145306)	promoter-TSS (NM_001145306)	60	NR_110086	101927497	NR_110086	ENSG00000237819	LOC101927497	-	uncharacterized LOC101927497	ncRNA
chr17	75784586	75785191	+	promoter-TSS (NR_039892)	promoter-TSS (NR_039892)	49	NR_038131	85451	NM_001080419	ENSG00000132478	UNK	UNKEMPT|ZC3H5|ZC3HDC5	unk zinc finger	protein-coding
chr11	66316904	66317125	+	promoter-TSS (NM_020404)	promoter-TSS (NM_020404)	30	NM_020404	57124	NM_020404	ENSG00000174807	CD248	CD164L1|TEM1	CD248 molecule	protein-coding
chr11	2138815	2139181	+	5' UTR (NM_000612, exon 1 of 4)	5' UTR (NM_000612, exon 1 of 4)	391	NM_000612	3481	NM_000612	ENSG00000167244	IGF2	C11orf43|GRDF|IGF-II|PP9974	insulin like growth factor 2	protein-coding
chr15	75201806	75202060	+	promoter-TSS (NM_015492)	promoter-TSS (NM_015492)	51	NM_015492	56905	NM_015492	ENSG00000167173	C15orf39	-	chromosome 15 open reading frame 39	protein-coding
chr2	241272732	241272890	+	promoter-TSS (NM_203346)	promoter-TSS (NM_203346)	23	NM_001320967	3069	NM_005336	ENSG00000115677	HDLBP	HBP|PRO2900|VGL	high density lipoprotein binding protein	protein-coding
chr18	61606376	61606519	+	Intergenic	Intergenic	-141729	NR_103449	100996669	NR_103449		LINC01544	-	long intergenic non-protein coding RNA 1544	ncRNA
chr4	76949697	76950046	+	5' UTR (NM_018243, exon 1 of 10)	5' UTR (NM_018243, exon 1 of 10)	119	NM_001306147	55752	NM_018243	ENSG00000138758	SEPTIN11	SEPT11	septin 11	protein-coding
chr12	62602780	62603283	+	promoter-TSS (NR_029661)	promoter-TSS (NR_029661)	403	NR_121682	283416	NM_175895	ENSG00000221949	LINC01465	C12orf61	long intergenic non-protein coding RNA 1465	ncRNA
chr1	9687232	9687542	+	non-coding (NR_126366, exon 1 of 3)	non-coding (NR_126366, exon 1 of 3)	187	NR_126366	101929074	NR_126366	ENSG00000231789	PIK3CD-AS2	-	PIK3CD antisense RNA 2	ncRNA
chr2	238426906	238427159	+	5' UTR (NM_001330196, exon 1 of 4)	5' UTR (NM_001330196, exon 1 of 4)	105	NM_001330196	51665	NM_016114	ENSG00000065802	ASB1	ASB-1	ankyrin repeat and SOCS box containing 1	protein-coding
chr15	88913136	88913479	+	promoter-TSS (NM_001310321)	promoter-TSS (NM_001310321)	72	NM_001114614	4240	NM_005928	ENSG00000140545	MFGE8	BA46|EDIL1|HMFG|HsT19888|MFG-E8|MFGM|OAcGD3S|SED1|SPAG10|hP47	milk fat globule-EGF factor 8 protein	protein-coding
chr17	7572740	7573049	+	promoter-TSS (NM_001416)	promoter-TSS (NM_001416)	69	NM_001204510	1973	NM_001416	ENSG00000161960	EIF4A1	DDX2A|EIF-4A|EIF4A|eIF-4A-I|eIF4A-I	eukaryotic translation initiation factor 4A1	protein-coding
chr11	3841125	3841291	+	promoter-TSS (NM_001665)	promoter-TSS (NM_001665)	-249	NM_001665	391	NM_001665	ENSG00000177105	RHOG	ARHG	ras homolog family member G	protein-coding
chr3	49120619	49120891	+	TTS (NM_002292)	TTS (NM_002292)	183	NM_001351104	10869	NM_006677	ENSG00000172046	USP19	ZMYND9	ubiquitin specific peptidase 19	protein-coding
chr16	89093714	89093937	+	promoter-TSS (NM_001243279)	promoter-TSS (NM_001243279)	16	NM_001243279	197322	NM_174917	ENSG00000176715	ACSF3	-	acyl-CoA synthetase family member 3	protein-coding
chr5	139655877	139656208	+	intron (NM_001317205, intron 1 of 2)	intron (NM_001317205, intron 1 of 2)	-3513	NM_001317206	51523	NM_016463	ENSG00000171604	CXXC5	CF5|HSPC195|RINF|WID	CXXC finger protein 5	protein-coding
chr7	4641903	4642280	+	Intergenic	CpG	-40204	NM_001037165	221937	NM_001037165	ENSG00000164916	FOXK1	FOXK1L	forkhead box K1	protein-coding
chr5	139293544	139293834	+	promoter-TSS (NM_001194955)	promoter-TSS (NM_001194955)	-51	NM_018834	9782	NM_018834	ENSG00000015479	MATR3	ALS21|MPD2|VCPDM	matrin 3	protein-coding
chr17	64129939	64130089	+	exon (NM_001433, exon 1 of 22)	exon (NM_001433, exon 1 of 22)	130	NM_001433	2081	NM_001433	ENSG00000178607	ERN1	IRE1|IRE1P|IRE1a|hIRE1p	endoplasmic reticulum to nucleus signaling 1	protein-coding
chr2	84905587	84905961	+	intron (NM_021103, intron 1 of 2)	CpG	118	NM_021103	9168	NM_021103	ENSG00000034510	TMSB10	MIG12|TB10	thymosin beta 10	protein-coding
chr7	25125093	25125374	+	5' UTR (NM_018947, exon 1 of 3)	5' UTR (NM_018947, exon 1 of 3)	128	NM_018947	54205	NM_018947	ENSG00000172115	CYCS	CYC|HCS|THC4	cytochrome c, somatic	protein-coding
chr8	27614616	27614771	+	promoter-TSS (NM_001831)	promoter-TSS (NM_001831)	7	NM_001831	1191	NM_001831	ENSG00000120885	CLU	AAG4|APO-J|APOJ|CLI|CLU1|CLU2|KUB1|NA1/NA2|SGP-2|SGP2|SP-40|TRPM-2|TRPM2	clusterin	protein-coding
chr9	94166297	94166806	+	Intergenic	CpG	-9406	NR_029476	406881	NR_029476	ENSG00000199165	MIRLET7A1	LET7A1|MIRNLET7A1|let-7a-1	microRNA let-7a-1	ncRNA
chr8	66613484	66613669	+	promoter-TSS (NM_001080416)	promoter-TSS (NM_001080416)	-358	NM_001080416	4603	NM_001080416	ENSG00000185697	MYBL1	A-MYB|AMYB	MYB proto-oncogene like 1	protein-coding
chr5	10564061	10564204	+	promoter-TSS (NM_001164440)	promoter-TSS (NM_001164440)	62	NM_001164440	651746	NM_001164440	ENSG00000164236	ANKRD33B	-	ankyrin repeat domain 33B	protein-coding
chr2	160270056	160270260	+	intron (NR_103775, intron 1 of 1)	CpG	1737	NR_103775	100505984	NR_103775	ENSG00000285373	LINC02478	-	long intergenic non-protein coding RNA 2478	ncRNA
chr3	149971136	149971359	+	promoter-TSS (NM_002628)	promoter-TSS (NM_002628)	-32	NR_036538	646903	NR_036538		LOC646903	-	uncharacterized LOC646903	ncRNA
chr12	57893768	57893971	+	non-coding (NR_148947, exon 1 of 4)	non-coding (NR_148947, exon 1 of 4)	2613	NR_148947	283387	NR_148947	ENSG00000245651	LOC283387	-	uncharacterized LOC283387	ncRNA
chr8	89757842	89758081	+	promoter-TSS (NR_125822)	promoter-TSS (NR_125822)	145	NM_003821	8767	NM_003821	ENSG00000104312	RIPK2	CARD3|CARDIAK|CCK|GIG30|RICK|RIP2	receptor interacting serine/threonine kinase 2	protein-coding
chr4	4248223	4248361	+	promoter-TSS (NM_001297552)	promoter-TSS (NM_001297552)	-50	NM_032927	85013	NM_032927	ENSG00000132406	TMEM128	-	transmembrane protein 128	protein-coding
chr12	106357673	106357879	+	promoter-TSS (NM_018082)	promoter-TSS (NM_018082)	28	NM_018082	55703	NM_018082	ENSG00000013503	POLR3B	C128|HLD8|INMAP|RPC2	RNA polymerase III subunit B	protein-coding
chr13	110915119	110915876	+	promoter-TSS (NR_104586)	promoter-TSS (NR_104586)	-428	NR_104586	55608	NM_017664	ENSG00000088448	ANKRD10	-	ankyrin repeat domain 10	protein-coding
chr1	28642905	28643270	+	promoter-TSS (NR_146731)	promoter-TSS (NR_146731)	-20	NM_005644	6883	NM_005644	ENSG00000120656	TAF12	TAF2J|TAFII20	TATA-box binding protein associated factor 12	protein-coding
chr19	16572388	16572593	+	promoter-TSS (NM_024881)	promoter-TSS (NM_024881)	-75	NM_024881	79939	NM_024881	ENSG00000127526	SLC35E1	-	solute carrier family 35 member E1	protein-coding
chr1	227318377	227318917	+	promoter-TSS (NM_001366010)	promoter-TSS (NM_001366010)	-155	NM_014826	8476	NM_003607	ENSG00000143776	CDC42BPA	MRCK|MRCKA|PK428	CDC42 binding protein kinase alpha	protein-coding
chr7	66995344	66995610	+	5' UTR (NM_016038, exon 1 of 5)	5' UTR (NM_016038, exon 1 of 5)	109	NM_016038	51119	NM_016038	ENSG00000126524	SBDS	CGI-97|SDS|SWDS	SBDS ribosome maturation factor	protein-coding
chr18	3247766	3247975	+	5' UTR (NM_001303047, exon 1 of 5)	5' UTR (NM_001303047, exon 1 of 5)	340	NM_001303047	10627	NM_006471	ENSG00000101608	MYL12A	HEL-S-24|MLC-2B|MLCB|MRCL3|MRLC3|MYL2B	myosin light chain 12A	protein-coding
chr11	6611981	6612171	+	TTS (NM_000391)	TTS (NM_000391)	140	NM_006284	6881	NM_006284	ENSG00000166337	TAF10	TAF2A|TAF2H|TAFII30	TATA-box binding protein associated factor 10	protein-coding
chr1	44631901	44632299	+	intron (NM_001319957, intron 4 of 13)	CpG	38956	NR_145816	109623472	NR_145816		SNORD145	-	small nucleolar RNA, C/D box 145	snoRNA
chr9	132669896	132670133	+	promoter-TSS (NM_012204)	promoter-TSS (NM_012204)	-21	NR_133925	9329	NM_012204	ENSG00000125484	GTF3C4	KAT12|TF3C-delta|TFIII90|TFIIIC290|TFIIIC90|TFIIICDELTA	general transcription factor IIIC subunit 4	protein-coding
chr17	44014782	44015030	+	promoter-TSS (NM_032376)	promoter-TSS (NM_032376)	57	NM_032376	84336	NM_032376	ENSG00000091947	TMEM101	-	transmembrane protein 101	protein-coding
chr12	57665019	57665344	+	Intergenic	SVA_A|Retroposon|SVA	-28774	NM_001261422	10956	NM_006812	ENSG00000135506	OS9	ERLEC2|OS-9	OS9 endoplasmic reticulum lectin	protein-coding
chr4	70839749	70839896	+	promoter-TSS (NM_002092)	promoter-TSS (NM_002092)	68	NM_002092	2926	NM_002092	ENSG00000132463	GRSF1	-	G-rich RNA sequence binding factor 1	protein-coding
chr20	33663511	33663906	+	exon (NM_080825, exon 2 of 2)	exon (NM_080825, exon 2 of 2)	1381	NM_080825	128864	NM_080825	ENSG00000149609	C20orf144	dJ63M2.6	chromosome 20 open reading frame 144	protein-coding
chr2	201642660	201642824	+	promoter-TSS (NM_152388)	promoter-TSS (NM_152388)	-72	NM_152388	65062	NM_152388	ENSG00000155755	TMEM237	ALS2CR4|JBTS14	transmembrane protein 237	protein-coding
chr12	57631722	57632184	+	exon (NM_001276469, exon 2 of 6)	exon (NM_001276469, exon 2 of 6)	726	NM_001276468	2583	NM_001478	ENSG00000135454	B4GALNT1	GALGT|GALNACT|GalNAc-T|SPG26	beta-1,4-N-acetyl-galactosaminyltransferase 1	protein-coding
chr6	149317640	149317788	+	promoter-TSS (NM_015093)	promoter-TSS (NM_015093)	2	NM_001369506	23118	NM_015093	ENSG00000055208	TAB2	CHTD2|MAP3K7IP2|TAB-2	TGF-beta activated kinase 1 (MAP3K7) binding protein 2	protein-coding
chr9	128635533	128636023	+	intron (NM_052844, intron 4 of 8)	intron (NM_052844, intron 4 of 8)	21072	NM_052844	89891	NM_052844	ENSG00000119333	WDR34	DIC5|FAP133|SRTD11|bA216B9.3	WD repeat domain 34	protein-coding
chr18	5238022	5238152	+	promoter-TSS (NR_026849)	promoter-TSS (NR_026849)	-13	NR_015389	339290	NR_015389	ENSG00000263753	LINC00667	-	long intergenic non-protein coding RNA 667	ncRNA
chr17	8376430	8376892	+	promoter-TSS (NM_001304947)	promoter-TSS (NM_001304947)	43	NM_001304947	124751	NM_213597	ENSG00000184619	KRBA2	-	KRAB-A domain containing 2	protein-coding
chr18	12702560	12702719	+	promoter-TSS (NM_020232)	promoter-TSS (NM_020232)	84	NM_024899	79959	NM_024899	ENSG00000101624	CEP76	C18orf9|HsT1705	centrosomal protein 76	protein-coding
chr17	81511111	81511732	+	exon (NM_001614, exon 4 of 6)	exon (NM_001614, exon 4 of 6)	1378	NR_037688	71	NM_001614	ENSG00000184009	ACTG1	ACT|ACTG|DFNA20|DFNA26|HEL-176	actin gamma 1	protein-coding
chr9	111631361	111631686	+	non-coding (NR_037148, exon 1 of 5)	non-coding (NR_037148, exon 1 of 5)	171	NR_037148	548645	NM_001015882	ENSG00000059769	DNAJC25	bA16L21.2.1	DnaJ heat shock protein family (Hsp40) member C25	protein-coding
chr17	79839405	79839790	+	promoter-TSS (NM_003655)	promoter-TSS (NM_003655)	-157	NM_003655	8535	NM_003655	ENSG00000141582	CBX4	NBP16|PC2	chromobox 4	protein-coding
chr11	66326217	66326467	+	Intergenic	Intergenic	-9298	NM_020404	57124	NM_020404	ENSG00000174807	CD248	CD164L1|TEM1	CD248 molecule	protein-coding
chr11	65540635	65541020	+	intron (NM_001130144, intron 21 of 27)	CpG-4461	15744	NM_020680	57410	NM_020680	ENSG00000142186	SCYL1	GKLP|HT019|NKTL|NTKL|P105|SCAR21|TAPK|TEIF|TRAP	SCY1 like pseudokinase 1	protein-coding
chr11	62671618	62671806	+	promoter-TSS (NM_024099)	promoter-TSS (NM_024099)	39	NM_001085372	790955	NM_001085372	ENSG00000204922	UQCC3	C11orf83|CCDS41658.1|MC3DN9|UNQ655	ubiquinol-cytochrome c reductase complex assembly factor 3	protein-coding
chr17	48048237	48048650	+	promoter-TSS (NM_001330261)	promoter-TSS (NM_001330261)	84	NM_001330261	4779	NM_003204	ENSG00000082641	NFE2L1	LCR-F1|NRF1|TCF11	nuclear factor, erythroid 2 like 1	protein-coding
chr16	67968549	67968763	+	promoter-TSS (NM_001145962)	promoter-TSS (NM_001145962)	-19	NM_001145961	6560	NM_005072	ENSG00000124067	SLC12A4	CTC-479C5.17|KCC1|hKCC1	solute carrier family 12 member 4	protein-coding
chr12	109573325	109573473	+	promoter-TSS (NM_001114185)	promoter-TSS (NM_001114185)	105	NR_038118	326625	NM_052845	ENSG00000139428	MMAB	ATR|CFAP23|cblB|cob	metabolism of cobalamin associated B	protein-coding
chr17	50187413	50187643	+	exon (NM_000088, exon 46 of 51)	exon (NM_000088, exon 46 of 51)	14111	NM_000088	1277	NM_000088	ENSG00000108821	COL1A1	EDSARTH1|EDSC|OI1|OI2|OI3|OI4	collagen type I alpha 1 chain	protein-coding
chr1	55215134	55215449	+	promoter-TSS (NR_038320)	promoter-TSS (NR_038320)	73	NM_015306	23358	NM_015306	ENSG00000162402	USP24	-	ubiquitin specific peptidase 24	protein-coding
chr10	35336334	35336711	+	promoter-TSS (NM_001282852)	promoter-TSS (NM_001282852)	13	NM_145012	219771	NM_145012	ENSG00000108100	CCNY	C10orf9|CBCP1|CCNX|CFP1	cyclin Y	protein-coding
chr17	44123490	44123679	+	promoter-TSS (NM_005474)	promoter-TSS (NM_005474)	57	NM_005474	10014	NM_005474	ENSG00000108840	HDAC5	HD5|NY-CO-9	histone deacetylase 5	protein-coding
chr12	128823977	128824303	+	promoter-TSS (NM_145648)	promoter-TSS (NM_145648)	-182	NM_145648	121260	NM_145648	ENSG00000139370	SLC15A4	FP12591|PHT1|PTR4	solute carrier family 15 member 4	protein-coding
chr10	110007410	110007745	+	promoter-TSS (NM_016824)	promoter-TSS (NM_016824)	-407	NM_001320594	120	NM_001121	ENSG00000148700	ADD3	ADDL|CPSQ3	adducin 3	protein-coding
chr11	65662942	65663229	+	promoter-TSS (NM_001243985)	promoter-TSS (NM_001243985)	-113	NM_001243985	5970	NM_021975	ENSG00000173039	RELA	CMCU|NFKB3|p65	RELA proto-oncogene, NF-kB subunit	protein-coding
chr5	176647047	176647213	+	promoter-TSS (NM_001366492)	promoter-TSS (NM_001366492)	-354	NM_012171	26262	NM_012171	ENSG00000048140	TSPAN17	FBX23|FBXO23|TM4SF17	tetraspanin 17	protein-coding
chr12	57386234	57386603	+	intron (NM_001351217, intron 1 of 21)	LTR12C|LTR|ERV1	-43962	NM_001351205	22864	NM_014925	ENSG00000179912	R3HDM2	CAG6|PR01365	R3H domain containing 2	protein-coding
chr12	57888038	57888374	+	intron (NR_148947, intron 1 of 3)	intron (NR_148947, intron 1 of 3)	8276	NR_148947	283387	NR_148947	ENSG00000245651	LOC283387	-	uncharacterized LOC283387	ncRNA
chr12	57515180	57515353	+	exon (NM_004990, exon 18 of 21)	exon (NM_004990, exon 18 of 21)	2578	NR_106816	102465454	NR_106816	ENSG00000284152	MIR6758	hsa-mir-6758	microRNA 6758	ncRNA
chr12	48004120	48004862	+	promoter-TSS (NM_001844)	promoter-TSS (NM_001844)	-15	NM_001844	1280	NM_001844	ENSG00000139219	COL2A1	ANFH|AOM|COL11A3|SEDC|STL1	collagen type II alpha 1 chain	protein-coding
chr2	173075988	173076124	+	intron (NM_133646, intron 1 of 11)	CpG	210	NM_016653	51776	NM_016653	ENSG00000091436	MAP3K20	AZK|CNM6|MLK7|MLT|MLTK|MLTKalpha|MLTKbeta|MRK|SFMMP|ZAK|mlklak|pk	mitogen-activated protein kinase kinase kinase 20	protein-coding
chr11	66744471	66744634	+	promoter-TSS (NM_001302084)	promoter-TSS (NM_001302084)	-184	NM_024650	79703	NM_024650	ENSG00000173715	C11orf80	HYDM4|TOP6BL|TOPOVIBL	chromosome 11 open reading frame 80	protein-coding
chr19	55370244	55370666	+	promoter-TSS (NM_000641)	promoter-TSS (NM_000641)	8	NM_000641	3589	NM_000641	ENSG00000095752	IL11	AGIF|IL-11	interleukin 11	protein-coding
chr8	22244827	22245071	+	promoter-TSS (NM_001722)	promoter-TSS (NM_001722)	88	NR_029714	407037	NR_029714	ENSG00000208037	MIR320A	MIRN320|MIRN320A|hsa-mir-320a|mir-320a	microRNA 320a	ncRNA
chr2	233566475	233566856	+	intron (NM_001365479, intron 1 of 31)	CpG	117	NM_001365479	55230	NM_018218	ENSG00000085982	USP40	-	ubiquitin specific peptidase 40	protein-coding
chr5	139198164	139198356	+	intron (NM_001037633, intron 1 of 10)	CpG	108	NM_022464	64374	NM_022464	ENSG00000120725	SIL1	BAP|MSS|ULG5	SIL1 nucleotide exchange factor	protein-coding
chr11	68121126	68121307	+	5' UTR (NM_212469, exon 1 of 11)	5' UTR (NM_212469, exon 1 of 11)	172	NM_001277	1119	NM_001277	ENSG00000110721	CHKA	CHK|CK|CKI|EK	choline kinase alpha	protein-coding
chr2	39779131	39779380	+	promoter-TSS (NM_025264)	promoter-TSS (NM_025264)	3	NM_025264	80745	NM_025264	ENSG00000138050	THUMPD2	C2orf8	THUMP domain containing 2	protein-coding
chr17	82212829	82212998	+	promoter-TSS (NM_001316321)	promoter-TSS (NM_001316321)	-71	NM_001316321	284001	NM_152675	ENSG00000176155	CCDC57	-	coiled-coil domain containing 57	protein-coding
chr6	26204533	26204735	+	promoter-TSS (NM_003545)	promoter-TSS (NM_003545)	-11	NM_003545	8367	NM_003545	ENSG00000276966	HIST1H4E	H4/j|H4FJ	histone cluster 1 H4 family member e	protein-coding
chr11	67443328	67443619	+	promoter-TSS (NM_020441)	promoter-TSS (NM_020441)	3	NM_020441	57175	NM_020441	ENSG00000172725	CORO1B	CORONIN-2	coronin 1B	protein-coding
chr6	33788272	33788456	+	intron (NM_001348709, intron 1 of 8)	CpG	766	NM_001348709	221496	NM_181336	ENSG00000161904	LEMD2	CTRCT42|LEM2|NET25|dJ482C21.1	LEM domain containing 2	protein-coding
chr1	98661394	98661708	+	promoter-TSS (NM_001364903)	promoter-TSS (NM_001364903)	-170	NR_033716	51375	NM_015976	ENSG00000162627	SNX7	-	sorting nexin 7	protein-coding
chr5	140557297	140557610	+	promoter-TSS (NM_001253764)	promoter-TSS (NM_001253764)	3	NM_001253764	10011	NM_001035235	ENSG00000213523	SRA1	SRA|SRAP|STRAA1|pp7684	steroid receptor RNA activator 1	protein-coding
chr1	109483846	109484130	+	promoter-TSS (NM_001350175)	promoter-TSS (NM_001350175)	29	NM_001350177	127002	NM_153340	ENSG00000162650	ATXN7L2	-	ataxin 7 like 2	protein-coding
chr1	222712422	222712614	+	promoter-TSS (NM_001288579)	promoter-TSS (NM_001288579)	-27	NM_022831	64853	NM_022831	ENSG00000186063	AIDA	C1orf80	axin interactor, dorsalization associated	protein-coding
chr6	157323509	157323670	+	5' UTR (NM_018452, exon 1 of 4)	5' UTR (NM_018452, exon 1 of 4)	670	NM_018452	729515	NM_018452	ENSG00000215712	TMEM242	BM033|C6orf35	transmembrane protein 242	protein-coding
chr19	58362842	58363008	+	promoter-TSS (NM_001207009)	promoter-TSS (NM_001207009)	-174	NM_001207009	162968	NM_198458	ENSG00000174586	ZNF497	-	zinc finger protein 497	protein-coding
chr4	52712406	52712685	+	promoter-TSS (NR_039651)	promoter-TSS (NR_039651)	-137	NR_039651	100616436	NR_039651	ENSG00000264585	MIR4449	mir-4449	microRNA 4449	ncRNA
chr18	12407947	12408209	+	intron (NM_001142405, intron 1 of 6)	CpG	149	NM_006553	10650	NM_006553	ENSG00000141391	PRELID3A	C18orf43|HFL-EDDG1|SLMO1	PRELI domain containing 3A	protein-coding
chr6	111483808	111484129	+	promoter-TSS (NM_002912)	promoter-TSS (NM_002912)	-253	NM_001286432	5980	NM_002912	ENSG00000009413	REV3L	POLZ|REV3	REV3 like, DNA directed polymerase zeta catalytic subunit	protein-coding
chr6	43053743	43053858	+	TTS (NM_001300848)	TTS (NM_001300848)	145	NM_001168370	9820	NM_014780	ENSG00000044090	CUL7	3M1|CUL-7|KIAA0076|dJ20C7.5	cullin 7	protein-coding
chr7	100875035	100875422	+	5' UTR (NM_001128852, exon 1 of 20)	5' UTR (NM_001128852, exon 1 of 20)	125	NM_001128852	51593	NM_015908	ENSG00000087087	SRRT	ARS2|ASR2|serrate	serrate, RNA effector molecule	protein-coding
chr22	45309712	45309990	+	promoter-TSS (NM_017911)	promoter-TSS (NM_017911)	13	NM_001349916	55007	NM_017911	ENSG00000100376	FAM118A	C22orf8	family with sequence similarity 118 member A	protein-coding
chr20	17611832	17612149	+	Intergenic	Intergenic	41915	NM_001011546	11034	NM_006870	ENSG00000125868	DSTN	ACTDP|ADF|HEL32|bA462D18.2	destrin, actin depolymerizing factor	protein-coding
chr16	2205254	2205615	+	promoter-TSS (NM_001199173)	promoter-TSS (NM_001199173)	-20	NR_147905	64223	NM_022372	ENSG00000167965	MLST8	GBL|GbetaL|LST8|POP3|WAT1	MTOR associated protein, LST8 homolog	protein-coding
chr5	34915054	34915662	+	promoter-TSS (NM_018321)	promoter-TSS (NM_018321)	146	NM_002853	5810	NM_002853	ENSG00000113456	RAD1	HRAD1|REC1	RAD1 checkpoint DNA exonuclease	protein-coding
chr10	93702556	93702710	+	promoter-TSS (NR_144635)	promoter-TSS (NR_144635)	-41	NM_145246	118924	NM_145246	ENSG00000148690	FRA10AC1	C10orf4|F26C11.1-like|FRA10A	FRA10A associated CGG repeat 1	protein-coding
chr1	173868296	173868532	+	promoter-TSS (NR_152534)	promoter-TSS (NR_152534)	34	NM_032522	84614	NM_032522	ENSG00000185278	ZBTB37	D430004I08Rik|ZNF908	zinc finger and BTB domain containing 37	protein-coding
chr1	45803543	45803717	+	promoter-TSS (NM_015112)	promoter-TSS (NM_015112)	17	NM_001319245	23139	NM_015112	ENSG00000086015	MAST2	MAST205|MTSSK	microtubule associated serine/threonine kinase 2	protein-coding
chr13	113532351	113532548	+	intron (NR_146222, intron 8 of 11)	(GGGCA)n|Simple_repeat|Simple_repeat	41428	NR_146221	55002	NM_017905	ENSG00000150403	TMCO3	C13orf11	transmembrane and coiled-coil domains 3	protein-coding
chr1	83999143	83999270	+	promoter-TSS (NM_024686)	promoter-TSS (NM_024686)	-74	NM_001350215	79739	NM_024686	ENSG00000137941	TTLL7	-	tubulin tyrosine ligase like 7	protein-coding
chr12	112418673	112418791	+	promoter-TSS (NM_080601)	promoter-TSS (NM_080601)	103	NM_001320141	6128	NM_000970	ENSG00000089009	RPL6	L6|SHUJUN-2|TAXREB107|TXREB1	ribosomal protein L6	protein-coding
chr10	68332684	68332965	+	promoter-TSS (NM_001322449)	promoter-TSS (NM_001322449)	11	NM_001322437	3189	NM_012207	ENSG00000096746	HNRNPH3	2H9|HNRPH3	heterogeneous nuclear ribonucleoprotein H3	protein-coding
chr17	57524010	57524207	+	promoter-TSS (NR_110808)	promoter-TSS (NR_110808)	-511	NR_110808	101927557	NR_110808	ENSG00000266100	LOC101927557	-	uncharacterized LOC101927557	ncRNA
chr21	36989961	36990146	+	intron (NM_001352515, intron 1 of 10)	CpG	158	NR_148020	3141	NM_000411	ENSG00000159267	HLCS	HCS	holocarboxylase synthetase	protein-coding
chr1	180502790	180502991	+	promoter-TSS (NM_032360)	promoter-TSS (NM_032360)	-313	NM_032360	84320	NM_032360	ENSG00000230124	ACBD6	-	acyl-CoA binding domain containing 6	protein-coding
chr11	66677662	66677957	+	promoter-TSS (NM_031492)	promoter-TSS (NM_031492)	78	NM_001286135	83759	NM_031492	ENSG00000173914	RBM4B	RBM30|RBM4L|ZCCHC15|ZCCHC21B|ZCRB3B	RNA binding motif protein 4B	protein-coding
chr17	78378408	78378784	+	promoter-TSS (NM_024419)	promoter-TSS (NM_024419)	-53	NR_111989	9489	NM_024419	ENSG00000087157	PGS1	-	phosphatidylglycerophosphate synthase 1	protein-coding
chr1	159924566	159924766	+	promoter-TSS (NM_001277224)	promoter-TSS (NM_001277224)	-71	NM_001277223	8407	NM_003564	ENSG00000158710	TAGLN2	HA1756	transgelin 2	protein-coding
chr4	20251762	20252101	+	promoter-TSS (NM_001289136)	promoter-TSS (NM_001289136)	26	NM_004787	9353	NM_004787	ENSG00000145147	SLIT2	SLIL3|Slit-2	slit guidance ligand 2	protein-coding
chr11	68010393	68010596	+	intron (NM_001030010, intron 1 of 8)	intron (NM_001030010, intron 1 of 8)	167	NM_001030010	221	NM_000694	ENSG00000006534	ALDH3B1	ALDH4|ALDH7	aldehyde dehydrogenase 3 family member B1	protein-coding
chr8	11284802	11285167	+	exon (NM_015458, exon 1 of 10).2	exon (NM_015458, exon 1 of 10).2	168	NM_015458	66036	NM_015458	ENSG00000104643	MTMR9	C8orf9|LIP-STYX|MTMR8	myotubularin related protein 9	protein-coding
chr8	91040775	91040917	+	promoter-TSS (NM_018710)	promoter-TSS (NM_018710)	13	NM_018710	55529	NM_018710	ENSG00000155099	PIP4P2	TMEM55A	phosphatidylinositol-4,5-bisphosphate 4-phosphatase 2	protein-coding
chr12	26833065	26833236	+	promoter-TSS (NM_002223)	promoter-TSS (NM_002223)	44	NM_002223	3709	NM_002223	ENSG00000123104	ITPR2	ANHD|CFAP48|INSP3R2|IP3R2	inositol 1,4,5-trisphosphate receptor type 2	protein-coding
chr9	136563359	136563644	+	Intergenic	Intergenic	15659	NR_121577	101928483	NR_121577		NALT1	LINC01573|MIR4674HG|NALT|TCONS_l2_00029132	NOTCH1 associated lncRNA in T cell acute lymphoblastic leukemia 1	ncRNA
chr13	99606645	99606905	+	promoter-TSS (NR_104592)	promoter-TSS (NR_104592)	85	NR_104592	171425	NM_206808	ENSG00000125246	CLYBL	CLB	citrate lyase beta like	protein-coding
chr10	110460548	110460716	+	Intergenic	Intergenic	-37275	NM_004419	1847	NM_004419	ENSG00000138166	DUSP5	DUSP|HVH3	dual specificity phosphatase 5	protein-coding
chr16	30355198	30355394	+	promoter-TSS (NM_006110)	promoter-TSS (NM_006110)	12	NM_006110	10421	NM_006110	ENSG00000169217	CD2BP2	FWP010|LIN1|PPP1R59|Snu40|U5-52K	CD2 cytoplasmic tail binding protein 2	protein-coding
chr5	138352670	138352852	+	promoter-TSS (NM_016604)	promoter-TSS (NM_016604)	76	NM_016604	51780	NM_016604	ENSG00000120733	KDM3B	5qNCA|C5orf7|JMJD1B|NET22	lysine demethylase 3B	protein-coding
chr1	32336144	32336280	+	promoter-TSS (NR_052852)	promoter-TSS (NR_052852)	21	NM_023009	65108	NM_023009	ENSG00000175130	MARCKSL1	F52|MACMARCKS|MLP|MLP1|MRP	MARCKS like 1	protein-coding
chr11	69700679	69700929	+	intron (NM_005117, intron 2 of 2)	intron (NM_005117, intron 2 of 2)	3218	NM_005117	9965	NM_005117	ENSG00000162344	FGF19	-	fibroblast growth factor 19	protein-coding
chr11	2097376	2097602	+	Intergenic	Intergenic	36720	NR_030158	619552	NR_030158	ENSG00000207805	MIR483	MIRN483|hsa-mir-483|mir-483	microRNA 483	ncRNA
chr13	102845545	102846099	+	promoter-TSS (NM_000123)	promoter-TSS (NM_000123)	-19	NM_000123	2073	NM_000123	ENSG00000134899	ERCC5	COFS3|ERCC5-201|ERCM2|UVDR|XPG|XPGC	ERCC excision repair 5, endonuclease	protein-coding
chr11	66856117	66856841	+	promoter-TSS (NM_001363524)	promoter-TSS (NM_001363524)	-585	NM_024036	78999	NM_024036	ENSG00000173621	LRFN4	FIGLER6|SALM3|SALM3.	leucine rich repeat and fibronectin type III domain containing 4	protein-coding
chr17	72592670	72592871	+	promoter-TSS (NR_152516)	promoter-TSS (NR_152516)	34	NR_152516	100499467	NR_036488	ENSG00000227036	LINC00673	ERRLR01|HI-LNC75|HILNC75|LUCAIR1|SLNCR|SLNCR1	long intergenic non-protein coding RNA 673	ncRNA
chr15	72231057	72231612	+	promoter-TSS (NM_001316318)	promoter-TSS (NM_001316318)	-144	NM_182471	5315	NM_002654	ENSG00000067225	PKM	CTHBP|HEL-S-30|OIP3|PK3|PKM2|TCB|THBP1	pyruvate kinase M1/2	protein-coding
chr11	69297346	69297512	+	TTS (NM_001293296)	TTS (NM_001293296)	3274	NM_001300923	26579	NM_138768	ENSG00000172927	MYEOV	OCIM	myeloma overexpressed	protein-coding
chr3	129278777	129279369	+	promoter-TSS (NM_001006109)	promoter-TSS (NM_001006109)	79	NM_001370343	56941	NM_020187	ENSG00000183624	HMCES	C3orf37|DC12|SRAPD1	5-hydroxymethylcytosine binding, ES cell specific	protein-coding
chr14	56118345	56118502	+	promoter-TSS (NM_021255)	promoter-TSS (NM_021255)	12	NM_021255	57161	NM_021255	ENSG00000139946	PELI2	-	pellino E3 ubiquitin protein ligase family member 2	protein-coding
chr5	179732676	179732786	+	promoter-TSS (NM_014757).2	promoter-TSS (NM_014757).2	-91	NM_014757	9794	NM_014757	ENSG00000161021	MAML1	Mam-1|Mam1	mastermind like transcriptional coactivator 1	protein-coding
chr13	80339065	80339266	+	5' UTR (NM_001318538, exon 1 of 2)	5' UTR (NM_001318538, exon 1 of 2)	494	NM_001318537	10253	NM_005842	ENSG00000136158	SPRY2	IGAN3|hSPRY2	sprouty RTK signaling antagonist 2	protein-coding
chr3	47380979	47381205	+	promoter-TSS (NM_001304482)	promoter-TSS (NM_001304482)	71	NM_015466	25930	NM_015466	ENSG00000076201	PTPN23	HD-PTP|HDPTP|PTP-TD14	protein tyrosine phosphatase non-receptor type 23	protein-coding
chr17	48908442	48908661	+	exon (NM_023079, exon 1 of 7)	exon (NM_023079, exon 1 of 7)	144	NM_023079	65264	NM_023079	ENSG00000159202	UBE2Z	HOYS7|USE1	ubiquitin conjugating enzyme E2 Z	protein-coding
chr3	10248502	10248712	+	5' UTR (NM_014760, exon 1 of 8)	5' UTR (NM_014760, exon 1 of 8)	148	NM_014760	9797	NM_014760	ENSG00000157014	TATDN2	-	TatD DNase domain containing 2	protein-coding
chr16	56931836	56932231	+	promoter-TSS (NM_001272103)	promoter-TSS (NM_001272103)	-109	NM_001272103	9709	NM_014685	ENSG00000051108	HERPUD1	HERP|Mif1|SUP	homocysteine inducible ER protein with ubiquitin like domain 1	protein-coding
chr9	121268098	121268224	+	promoter-TSS (NM_001127662)	promoter-TSS (NM_001127662)	-1	NM_001353073	2934	NM_000177	ENSG00000148180	GSN	ADF|AGEL	gelsolin	protein-coding
chr3	49469899	49470024	+	promoter-TSS (NM_004393)	promoter-TSS (NM_004393)	-171	NM_001177644	1605	NM_004393	ENSG00000173402	DAG1	156DAG|A3a|AGRNR|DAG|LGMDR16|MDDGA9|MDDGC7|MDDGC9	dystroglycan 1	protein-coding
chr4	183098897	183099252	+	promoter-TSS (NM_024949)	promoter-TSS (NM_024949)	125	NR_024008	152641	NM_153008	ENSG00000251359	WWC2-AS2	C4orf38	WWC2 antisense RNA 2	ncRNA
chr2	64654279	64654587	+	promoter-TSS (NM_014755)	promoter-TSS (NM_014755)	-520	NM_014755	9792	NM_014755	ENSG00000179833	SERTAD2	Sei-2|TRIP-Br2|TRIPBR2	SERTA domain containing 2	protein-coding
chr3	160450333	160450468	+	promoter-TSS (NM_173084)	promoter-TSS (NM_173084)	-562	NR_148402	100174949	NR_148401	ENSG00000248710	TRIM59-IFT80	IFT80-L	TRIM59-IFT80 protein	ncRNA
chr1	35268872	35269126	+	5' UTR (NM_001350138, exon 1 of 31)	5' UTR (NM_001350138, exon 1 of 31)	290	NM_001350140	9202	NM_005095	ENSG00000146463	ZMYM4	CDIR|MYM|ZNF198L3|ZNF262	zinc finger MYM-type containing 4	protein-coding
chr11	43358872	43359391	+	intron (NM_001307943, intron 1 of 19)	CpG	211	NM_018259	55761	NM_018259	ENSG00000052841	TTC17	-	tetratricopeptide repeat domain 17	protein-coding
chr1	16613337	16613605	+	5' UTR (NM_017940, exon 1 of 29)	5' UTR (NM_017940, exon 1 of 29)	134	NM_017940	55672	NM_017940	ENSG00000219481	NBPF1	AB13|AB14|AB23|AD2|NBG|NBPF	NBPF member 1	protein-coding
chr10	74177104	74177250	+	intron (NM_001369124, intron 1 of 9)	CpG	414	NM_001369124	132	NM_001123	ENSG00000156110	ADK	AK	adenosine kinase	protein-coding
chr17	74748371	74748823	+	promoter-TSS (NR_037409)	promoter-TSS (NR_037409)	-16	NR_037409	100500847	NR_037409	ENSG00000284186	MIR3615	mir-3615	microRNA 3615	ncRNA
chr11	3797236	3797603	+	promoter-TSS (NR_045923)	promoter-TSS (NR_045923)	127	NR_157591	4928	NM_005387	ENSG00000110713	NUP98	ADIR2|NUP196|NUP96	nucleoporin 98	protein-coding
chr22	39176320	39176497	+	Intergenic	Intergenic	-23728	NM_001346743	23492	NM_175709	ENSG00000100307	CBX7	-	chromobox 7	protein-coding
chr11	65421955	65422528	+	promoter-TSS (NR_028272)	promoter-TSS (NR_028272)	-557	NR_028272	283131	NR_002802	ENSG00000245532	NEAT1	LINC00084|NCRNA00084|TncRNA|VINC	nuclear paraspeckle assembly transcript 1	ncRNA
chr1	37996128	37996404	+	TTS (NM_001243878)	TTS (NM_001243878)	-6244	NM_001320830	10946	NM_006802	ENSG00000183431	SF3A3	PRP9|PRPF9|SAP61|SF3a60	splicing factor 3a subunit 3	protein-coding
chr15	50765339	50765889	+	promoter-TSS (NM_032802)	promoter-TSS (NM_032802)	92	NM_032802	84888	NM_032802	ENSG00000138600	SPPL2A	IMP3|PSL2	signal peptide peptidase like 2A	protein-coding
chr7	32891392	32891814	+	5' UTR (NM_015483, exon 1 of 4)	5' UTR (NM_015483, exon 1 of 4)	157	NM_015483	25948	NM_015483	ENSG00000170852	KBTBD2	BKLHD1	kelch repeat and BTB domain containing 2	protein-coding
chr3	129314944	129315114	+	3' UTR (NM_006026, exon 1 of 1)	3' UTR (NM_006026, exon 1 of 1)	-1242	NR_026991	339942	NM_001025468		H1FX-AS1	C3orf47	H1FX antisense RNA 1	ncRNA
chr12	123232798	123233188	+	promoter-TSS (NM_001194995)	promoter-TSS (NM_001194995)	148	NM_022782	10198	NM_022782	ENSG00000051825	MPHOSPH9	MPP-9|MPP9	M-phase phosphoprotein 9	protein-coding
chr7	112450393	112450557	+	promoter-TSS (NR_120333)	promoter-TSS (NR_120333)	-33	NR_120333	3475	NM_001550	ENSG00000006652	IFRD1	PC4|TIS7	interferon related developmental regulator 1	protein-coding
chr15	40339087	40339304	+	intron (NM_207380, intron 3 of 10)	intron (NM_207380, intron 3 of 10)	1772	NM_207380	388115	NM_207380	ENSG00000188549	CCDC9B	C15orf52	coiled-coil domain containing 9B	protein-coding
chr8	11284551	11284679	+	promoter-TSS (NM_015458).2	promoter-TSS (NM_015458).2	-201	NM_015458	66036	NM_015458	ENSG00000104643	MTMR9	C8orf9|LIP-STYX|MTMR8	myotubularin related protein 9	protein-coding
chr10	17229959	17230200	+	promoter-TSS (NR_108061)	promoter-TSS (NR_108061)	-94	NR_108061	100507347	NR_108060	ENSG00000229124	VIM-AS1	-	VIM antisense RNA 1	ncRNA
chr17	78840655	78840864	+	promoter-TSS (NM_001321291)	promoter-TSS (NM_001321291)	-232	NM_001321291	57602	NM_025090	ENSG00000055483	USP36	DUB1	ubiquitin specific peptidase 36	protein-coding
chr2	96760875	96761074	+	promoter-TSS (NM_020184)	promoter-TSS (NM_020184)	72	NM_020184	26504	NM_020184	ENSG00000158158	CNNM4	ACDP4	cyclin and CBS domain divalent metal cation transport mediator 4	protein-coding
chr19	46788465	46788640	+	promoter-TSS (NM_005628)	promoter-TSS (NM_005628)	42	NM_005628	6510	NM_005628	ENSG00000105281	SLC1A5	AAAT|ASCT2|ATBO|M7V1|M7VS1|R16|RDRC	solute carrier family 1 member 5	protein-coding
chr22_KI270733v1_random	166589	166775	+	Intergenic	CpG	-3779	NR_162111	113218488	NR_162111		MIR10396B	-	microRNA 10396b	ncRNA
chr20	62376438	62376630	+	Intergenic	Intergenic	-9222	NM_005560	3911	NM_005560	ENSG00000130702	LAMA5	-	laminin subunit alpha 5	protein-coding
chr4	173333849	173334442	+	promoter-TSS (NM_001130689)	promoter-TSS (NM_001130689)	213	NM_002129	3148	NM_002129	ENSG00000164104	HMGB2	HMG2	high mobility group box 2	protein-coding
chr17	44557322	44557631	+	promoter-TSS (NM_001466)	promoter-TSS (NM_001466)	-8	NM_001466	2535	NM_001466	ENSG00000180340	FZD2	Fz2|OMOD2|fz-2|fzE2|hFz2	frizzled class receptor 2	protein-coding
chr16	2777296	2777475	+	promoter-TSS (NM_007108)	promoter-TSS (NM_007108)	-105	NM_207013	6923	NM_007108	ENSG00000103363	ELOB	SIII|TCEB2	elongin B	protein-coding
chr14	105300676	105300977	+	promoter-TSS (NM_001243127)	promoter-TSS (NM_001243127)	52	NM_001243127	23241	NM_015197	ENSG00000179364	PACS2	EIEE66|PACS-2|PACS1L	phosphofurin acidic cluster sorting protein 2	protein-coding
chr19	1269241	1269622	+	promoter-TSS (NR_023313)	promoter-TSS (NR_023313)	99	NM_001300815	1153	NM_001280	ENSG00000099622	CIRBP	CIRP	cold inducible RNA binding protein	protein-coding
chr17	48944611	48944913	+	promoter-TSS (NM_001317192)	promoter-TSS (NM_001317192)	80	NM_001317193	11267	NM_007241	ENSG00000159210	SNF8	Dot3|EAP30|VPS22	SNF8 subunit of ESCRT-II	protein-coding
chr1	8878503	8878993	+	promoter-TSS (NR_038351)	promoter-TSS (NR_038351)	-62	NM_001201483	2023	NM_001428	ENSG00000074800	ENO1	ENO1L1|HEL-S-17|MPB1|NNE|PPH	enolase 1	protein-coding
chr12	25386050	25386240	+	Intergenic	(CGC)n|Simple_repeat|Simple_repeat	-135216	NM_001369786	3845	NM_004985	ENSG00000133703	KRAS	C-K-RAS|CFC2|K-RAS2A|K-RAS2B|K-RAS4A|K-RAS4B|K-Ras|KI-RAS|KRAS1|KRAS2|NS|NS3|RALD|RASK2|c-Ki-ras2	KRAS proto-oncogene, GTPase	protein-coding
chr1	3901156	3901278	+	promoter-TSS (NM_207356)	promoter-TSS (NM_207356)	813	NR_024455	100133612	NR_024455	ENSG00000236423	LINC01134	-	long intergenic non-protein coding RNA 1134	ncRNA
chr5	135399086	135399383	+	promoter-TSS (NM_001040158)	promoter-TSS (NM_001040158)	4	NM_001040158	9555	NM_004893	ENSG00000113648	H2AFY	H2A.y|H2A/y|H2AF12M|MACROH2A1.1|mH2A1|macroH2A1.2	H2A histone family member Y	protein-coding
chr19	10194781	10194917	+	exon (NM_001130823, exon 1 of 41)	exon (NM_001130823, exon 1 of 41)	104	NM_001130823	1786	NM_001379	ENSG00000130816	DNMT1	ADCADN|AIM|CXXC9|DNMT|HSN1E|MCMT|m.HsaI	DNA methyltransferase 1	protein-coding
chr7	128531329	128531807	+	Intergenic	CpG	54839	NM_018396	55798	NM_018396	ENSG00000165055	METTL2B	METL|METTL2|METTL2A|PSENIP1	methyltransferase like 2B	protein-coding
chr4	143336575	143336807	+	promoter-TSS (NM_002039)	promoter-TSS (NM_002039)	-185	NM_207123	2549	NM_002039	ENSG00000109458	GAB1	DFNB26	GRB2 associated binding protein 1	protein-coding
chr10	63629936	63630646	+	Intergenic	CpG	-108401	NM_001322258	221037	NM_004241	ENSG00000171988	JMJD1C	KDM3C|TRIP-8|TRIP8	jumonji domain containing 1C	protein-coding
chr22	41832885	41833288	+	promoter-TSS (NM_004599)	promoter-TSS (NM_004599)	-19	NR_103834	6721	NM_004599	ENSG00000198911	SREBF2	SREBP-2|SREBP2|bHLHd2	sterol regulatory element binding transcription factor 2	protein-coding
chr16	88784613	88785278	+	exon (NM_001142864, exon 1 of 51)	exon (NM_001142864, exon 1 of 51)	275	NM_001142864	9780	NM_001142864	ENSG00000103335	PIEZO1	DHS|FAM38A|LMPH3|LMPHM6|Mib	piezo type mechanosensitive ion channel component 1	protein-coding
chr19	676219	676552	+	promoter-TSS (NM_005860)	promoter-TSS (NM_005860)	-7	NM_005860	10272	NM_005860	ENSG00000070404	FSTL3	FLRG|FSRP	follistatin like 3	protein-coding
chr20	33489711	33489900	+	promoter-TSS (NM_001032999)	promoter-TSS (NM_001032999)	-291	NM_001032999	9139	NM_005093	ENSG00000078699	CBFA2T2	EHT|MTGR1|ZMYND3|p85	CBFA2/RUNX1 partner transcriptional co-repressor 2	protein-coding
chr5	143403671	143403991	+	promoter-TSS (NM_000176)	promoter-TSS (NM_000176)	-145	NM_000176	2908	NM_000176	ENSG00000113580	NR3C1	GCCR|GCR|GCRST|GR|GRL	nuclear receptor subfamily 3 group C member 1	protein-coding
chr11	65711827	65712474	+	promoter-TSS (NM_182709)	promoter-TSS (NM_182709)	-102	NM_182709	10524	NM_006388	ENSG00000172977	KAT5	ESA1|HTATIP|HTATIP1|PLIP|TIP|TIP60|ZC2HC5|cPLA2	lysine acetyltransferase 5	protein-coding
chr6	57172338	57172940	+	promoter-TSS (NR_110742)	promoter-TSS (NR_110742)	313	NM_004282	9532	NM_004282	ENSG00000112208	BAG2	BAG-2|dJ417I1.2	BCL2 associated athanogene 2	protein-coding
chr1	10430273	10430495	+	promoter-TSS (NR_036462)	promoter-TSS (NR_036462)	-49	NM_199006	100526739	NM_198544	ENSG00000251503	CENPS-CORT	APITD1|APITD1-CORT|CENP-S|CENPS|FAAP16|MHF1	CENPS-CORT readthrough	protein-coding
chr22	46069834	46070280	+	intron (NR_148973, intron 1 of 1)	intron (NR_148973, intron 1 of 1)	964	NR_148973	642648	NR_148973		LOC642648	-	uncharacterized LOC642648	ncRNA
chr10	73811551	73811778	+	promoter-TSS (NM_001330107)	promoter-TSS (NM_001330107)	-66	NM_003635	8509	NM_003635	ENSG00000166507	NDST2	HSST2|N-HSST 2|NST2	N-deacetylase and N-sulfotransferase 2	protein-coding
chr20	32207817	32208041	+	promoter-TSS (NM_015352)	promoter-TSS (NM_015352)	49	NM_015352	23509	NM_015352	ENSG00000101346	POFUT1	DDD2|FUT12|O-FUT|O-Fuc-T|O-FucT-1|OFUCT1	protein O-fucosyltransferase 1	protein-coding
chr19	58554812	58555237	+	promoter-TSS (NM_198426)	promoter-TSS (NM_198426)	81	NM_198426	27243	NM_014453	ENSG00000130724	CHMP2A	BC-2|BC2|CHMP2|VPS2|VPS2A	charged multivesicular body protein 2A	protein-coding
chr17	74738262	74738502	+	intron (NM_001163990, intron 1 of 7)	intron (NM_001163990, intron 1 of 7)	1126	NM_001006638	326624	NM_175738	ENSG00000172794	RAB37	-	RAB37, member RAS oncogene family	protein-coding
chr19	13764589	13764698	+	exon (NM_032285, exon 1 of 6)	exon (NM_032285, exon 1 of 6)	121	NM_001031727	84245	NM_032285	ENSG00000037757	MRI1	M1Pi|MRDI|MTNA|Ypr118w	methylthioribose-1-phosphate isomerase 1	protein-coding
chr6	37169217	37169778	+	promoter-TSS (NM_002648)	promoter-TSS (NM_002648)	-655	NM_002648	5292	NM_002648	ENSG00000137193	PIM1	PIM	Pim-1 proto-oncogene, serine/threonine kinase	protein-coding
chr2	241701438	241701860	+	promoter-TSS (NM_001330162)	promoter-TSS (NM_001330162)	-390	NM_001330162	84289	NM_032329	ENSG00000168395	ING5	p28ING5	inhibitor of growth family member 5	protein-coding
chr17	75182947	75183154	+	promoter-TSS (NM_006937)	promoter-TSS (NM_006937)	-91	NM_001005849	6613	NM_006937	ENSG00000188612	SUMO2	HSMT3|SMT3B|SMT3H2|SUMO3|Smt3A	small ubiquitin like modifier 2	protein-coding
chr2	112645803	112646222	+	promoter-TSS (NM_005415)	promoter-TSS (NM_005415)	73	NM_005415	6574	NM_005415	ENSG00000144136	SLC20A1	GLVR1|Glvr-1|PIT1|PiT-1	solute carrier family 20 member 1	protein-coding
chr19	58362421	58362763	+	promoter-TSS (NR_136527)	promoter-TSS (NR_136527)	-34	NR_136527	105372483	NR_136527	ENSG00000269054	LOC105372483	-	uncharacterized LOC105372483	ncRNA
chr12	95474014	95474208	+	promoter-TSS (NM_001330246)	promoter-TSS (NM_001330246)	-41	NR_133673	10988	NM_006838	ENSG00000111142	METAP2	MAP2|MNPEP|p67eIF2	methionyl aminopeptidase 2	protein-coding
chr21	37072688	37072943	+	promoter-TSS (NM_001353937)	promoter-TSS (NM_001353937)	-12	NM_153681	51227	NM_016430	ENSG00000185808	PIGP	DCRC|DCRC-S|DSCR5|DSRC|EIEE55|PIG-P	phosphatidylinositol glycan anchor biosynthesis class P	protein-coding
chr10	102642270	102642478	+	Intergenic	CpG	-2121	NM_030912	81603	NM_030912	ENSG00000171206	TRIM8	GERP|RNF27	tripartite motif containing 8	protein-coding
chr7	139359635	139359796	+	promoter-TSS (NM_001270643)	promoter-TSS (NM_001270643)	-131	NM_001270643	51631	NM_016019	ENSG00000146963	LUC7L2	CGI-59|CGI-74|LUC7B2	LUC7 like 2, pre-mRNA splicing factor	protein-coding
chr22	49960599	49960998	+	promoter-TSS (NM_001001852)	promoter-TSS (NM_001001852)	26	NM_001001852	415116	NM_001001852	ENSG00000198355	PIM3	pim-3	Pim-3 proto-oncogene, serine/threonine kinase	protein-coding
chr12	76031347	76031859	+	exon (NM_007350, exon 1 of 2)	exon (NM_007350, exon 1 of 2)	173	NM_007350	22822	NM_007350	ENSG00000139289	PHLDA1	DT1P1B11|PHRIP|TDAG51	pleckstrin homology like domain family A member 1	protein-coding
chr10	32958052	32958212	+	promoter-TSS (NM_133376)	promoter-TSS (NM_133376)	98	NM_002211	3688	NM_002211	ENSG00000150093	ITGB1	CD29|FNRB|GPIIA|MDF2|MSK12|VLA-BETA|VLAB	integrin subunit beta 1	protein-coding
chr17	28745182	28745372	+	intron (NM_004295, intron 1 of 6)	intron (NM_004295, intron 1 of 6)	1266	NM_004295	9618	NM_004295	ENSG00000076604	TRAF4	CART1|MLN62|RNF83	TNF receptor associated factor 4	protein-coding
chr19	4909375	4909615	+	promoter-TSS (NM_013282)	promoter-TSS (NM_013282)	-6	NM_001048201	29128	NM_013282	ENSG00000276043	UHRF1	ICBP90|Np95|RNF106|TDRD22|hNP95|hUHRF1|huNp95	ubiquitin like with PHD and ring finger domains 1	protein-coding
chr1	44800026	44800154	+	promoter-TSS (NM_004073)	promoter-TSS (NM_004073)	-287	NM_004073	1263	NM_004073	ENSG00000173846	PLK3	CNK|FNK|PLK-3|PRK	polo like kinase 3	protein-coding
chr12	55728860	55729104	+	promoter-TSS (NM_001267698)	promoter-TSS (NM_001267698)	-5	NM_001267698	967	NM_001780	ENSG00000135404	CD63	LAMP-3|ME491|MLA1|OMA81H|TSPAN30	CD63 molecule	protein-coding
chr21	46334475	46334710	+	exon (NM_006031, exon 3 of 47)	exon (NM_006031, exon 3 of 47)	9925	NM_001315529	5116	NM_006031	ENSG00000160299	PCNT	KEN|MOPD2|PCN|PCNT2|PCNTB|PCTN2|SCKL4	pericentrin	protein-coding
chr15	40330358	40330512	+	Intergenic	Intergenic	6743	NM_001301268	100505573	NM_001301268	ENSG00000259330	INAFM2	LINC00984|OGU1	InaF motif containing 2	protein-coding
chr1	32703557	32703887	+	promoter-TSS (NM_001161708)	promoter-TSS (NM_001161708)	-952	NM_001161708	81493	NM_030786	ENSG00000162520	SYNC	SYNC1|SYNCOILIN	syncoilin, intermediate filament protein	protein-coding
chr12	52800727	52800933	+	Intergenic	Intergenic	-4713	NM_057088	3850	NM_057088	ENSG00000186442	KRT3	CK3|K3	keratin 3	protein-coding
chr10	12349071	12349290	+	promoter-TSS (NM_020397)	promoter-TSS (NM_020397)	-367	NM_153498	57118	NM_020397	ENSG00000183049	CAMK1D	CKLiK|CaM-K1|CaMKID	calcium/calmodulin dependent protein kinase ID	protein-coding
chr19	41323614	41324067	+	3' UTR (NM_052848, exon 5 of 5)	3' UTR (NM_052848, exon 5 of 5)	13363	NM_001346100	90324	NM_052848	ENSG00000142039	CCDC97	-	coiled-coil domain containing 97	protein-coding
chr3	146161297	146161506	+	promoter-TSS (NM_000935)	promoter-TSS (NM_000935)	94	NM_000935	5352	NM_000935	ENSG00000152952	PLOD2	BRKS2|LH2|TLH	procollagen-lysine,2-oxoglutarate 5-dioxygenase 2	protein-coding
chr11	34105352	34105507	+	promoter-TSS (NM_024662)	promoter-TSS (NM_024662)	-200	NM_001144030	55226	NM_024662	ENSG00000135372	NAT10	ALP|Kre33|NET43	N-acetyltransferase 10	protein-coding
chr11	69655111	69655355	+	TTS (NM_053056)	TTS (NM_053056)	14128	NM_053056	595	NM_053056	ENSG00000110092	CCND1	BCL1|D11S287E|PRAD1|U21B31	cyclin D1	protein-coding
chr1	22052790	22053057	+	intron (NM_044472, intron 1 of 5)	CpG	214	NM_001791	998	NM_001791	ENSG00000070831	CDC42	CDC42Hs|G25K|TKS	cell division cycle 42	protein-coding
chr1	39576682	39577076	+	promoter-TSS (NM_001135653)	promoter-TSS (NM_001135653)	-89	NM_003819	8761	NM_003819	ENSG00000090621	PABPC4	APP-1|APP1|PABP4|iPABP	poly(A) binding protein cytoplasmic 4	protein-coding
chr5	74685216	74685440	+	promoter-TSS (NM_000521)	promoter-TSS (NM_000521)	95	NM_000521	3074	NM_000521	ENSG00000049860	HEXB	ENC-1AS|HEL-248|HEL-S-111	hexosaminidase subunit beta	protein-coding
chr3	156826437	156826603	+	5' UTR (NM_001193283, exon 1 of 5)	5' UTR (NM_001193283, exon 1 of 5)	167	NM_001193283	389170	NM_001004316	ENSG00000197980	LEKR1	-	leucine, glutamate and lysine rich 1	protein-coding
chr19	12734543	12734699	+	promoter-TSS (NM_024038)	promoter-TSS (NM_024038)	63	NM_001329739	79002	NM_024038	ENSG00000123144	TRIR	C19orf43|TERCIR|fSAP18	telomerase RNA component interacting RNase	protein-coding
chr5	177497453	177497705	+	promoter-TSS (NM_213636)	promoter-TSS (NM_213636)	25	NM_005451	9260	NM_005451	ENSG00000196923	PDLIM7	LMP1|LMP3	PDZ and LIM domain 7	protein-coding
chr17	39754327	39754716	+	Intergenic	CpG	14554	NM_001242443	2886	NM_005310	ENSG00000141738	GRB7	-	growth factor receptor bound protein 7	protein-coding
chr11	47715228	47715448	+	promoter-TSS (NM_024783).2	promoter-TSS (NM_024783).2	31	NM_024783	79841	NM_024783	ENSG00000165923	AGBL2	CCP2	ATP/GTP binding protein like 2	protein-coding
chr1	26695544	26696025	+	promoter-TSS (NM_006015)	promoter-TSS (NM_006015)	-231	NM_006015	8289	NM_006015	ENSG00000117713	ARID1A	B120|BAF250|BAF250a|BM029|C1orf4|CSS2|ELD|MRD14|OSA1|P270|SMARCF1|hELD|hOSA1	AT-rich interaction domain 1A	protein-coding
chr13	49495937	49496271	+	promoter-TSS (NR_135323)	promoter-TSS (NR_135323)	151	NR_135322	51131	NM_001040443	ENSG00000136147	PHF11	APY|BCAP|IGEL|IGER|IGHER|NY-REN-34|NYREN34	PHD finger protein 11	protein-coding
chr1	35192007	35192159	+	intron (NM_005066, intron 1 of 9)	CpG	1062	NR_136702	6421	NM_005066	ENSG00000116560	SFPQ	POMP100|PPP1R140|PSF	splicing factor proline and glutamine rich	protein-coding
chr16	71289203	71289442	+	promoter-TSS (NM_001099642)	promoter-TSS (NM_001099642)	80	NM_001099642	55783	NM_018348	ENSG00000180917	CMTR2	AFT|FTSJD1|HMTr2|MTr2	cap methyltransferase 2	protein-coding
chr11	65419035	65419330	+	Intergenic	Intergenic	-3616	NR_028272	283131	NR_002802	ENSG00000245532	NEAT1	LINC00084|NCRNA00084|TncRNA|VINC	nuclear paraspeckle assembly transcript 1	ncRNA
chr1	180230089	180230244	+	promoter-TSS (NM_033343)	promoter-TSS (NM_033343)	-98	NM_033343	89884	NM_033343	ENSG00000121454	LHX4	CPHD4	LIM homeobox 4	protein-coding
chr1	155051395	155051506	+	promoter-TSS (NR_040772)	promoter-TSS (NR_040772)	134	NM_001261464	8751	NM_003815	ENSG00000143537	ADAM15	MDC15	ADAM metallopeptidase domain 15	protein-coding
chr7	22854268	22854487	+	intron (NR_146320, intron 1 of 4)	CpG	137	NR_146320	109729180	NR_146320		SNHG26	-	small nucleolar RNA host gene 26	ncRNA
chr8	96645103	96645700	+	5' UTR (NM_016134, exon 1 of 8)	5' UTR (NM_016134, exon 1 of 8)	159	NM_016134	10404	NM_016134	ENSG00000104324	CPQ	LDP|PGCP	carboxypeptidase Q	protein-coding
chr1	99849857	99850325	+	promoter-TSS (NM_000643)	promoter-TSS (NM_000643)	-270	NM_000642	178	NM_000028	ENSG00000162688	AGL	GDE	amylo-alpha-1, 6-glucosidase, 4-alpha-glucanotransferase	protein-coding
chr5	177303555	177303987	+	promoter-TSS (NM_013237)	promoter-TSS (NM_013237)	-27	NR_109789	53917	NM_130781	ENSG00000169228	RAB24	-	RAB24, member RAS oncogene family	protein-coding
chr19	1104016	1104195	+	promoter-TSS (NM_001367832)	promoter-TSS (NM_001367832)	48	NM_001367832	2879	NM_002085	ENSG00000167468	GPX4	GPx-4|GSHPx-4|MCSP|PHGPx|SMDS|snGPx|snPHGPx	glutathione peroxidase 4	protein-coding
chr6	692948	693170	+	promoter-TSS (NR_073064)	promoter-TSS (NR_073064)	80	NM_018303	55770	NM_018303	ENSG00000112685	EXOC2	SEC5|SEC5L1|Sec5p	exocyst complex component 2	protein-coding
chr5	65925707	65926034	+	promoter-TSS (NM_001253698)	promoter-TSS (NM_001253698)	-684	NM_001006600	55914	NM_018695	ENSG00000112851	ERBIN	ERBB2IP|HEL-S-78|LAP2	erbb2 interacting protein	protein-coding
chr8	100950579	100950949	+	promoter-TSS (NM_001135702)	promoter-TSS (NM_001135702)	-193	NM_001135702	7534	NM_003406	ENSG00000164924	YWHAZ	14-3-3-zeta|HEL-S-3|HEL-S-93|HEL4|KCIP-1|POPCHAS|YWHAD	tyrosine 3-monooxygenase/tryptophan 5-monooxygenase activation protein zeta	protein-coding
chr16	4943447	4943611	+	Intergenic	Intergenic	-6381	NM_002705	5493	NM_002705	ENSG00000118898	PPL	-	periplakin	protein-coding
chr18	9334862	9334993	+	intron (NM_020648, intron 1 of 4)	CpG	154	NM_020648	57045	NM_020648	ENSG00000128791	TWSG1	TSG	twisted gastrulation BMP signaling modulator 1	protein-coding
chr17	81508692	81509190	+	Intergenic	L1M5|LINE|L1	3858	NR_037688	71	NM_001614	ENSG00000184009	ACTG1	ACT|ACTG|DFNA20|DFNA26|HEL-176	actin gamma 1	protein-coding
chr19	41219337	41219587	+	exon (NM_021913, exon 1 of 20)	exon (NM_021913, exon 1 of 20)	239	NM_001699	558	NM_001699	ENSG00000167601	AXL	ARK|JTK11|Tyro7|UFO	AXL receptor tyrosine kinase	protein-coding
chr16	30065705	30065860	+	promoter-TSS (NM_001243177)	promoter-TSS (NM_001243177)	22	NM_184041	226	NM_000034	ENSG00000149925	ALDOA	ALDA|GSD12|HEL-S-87p	aldolase, fructose-bisphosphate A	protein-coding
chr3	52685854	52686015	+	promoter-TSS (NM_001366075)	promoter-TSS (NM_001366075)	14	NM_206825	26354	NM_014366	ENSG00000163938	GNL3	C77032|E2IG3|NNP47|NS	G protein nucleolar 3	protein-coding
chr5	43556311	43556571	+	intron (NM_183323, intron 1 of 10)	CpG	636	NM_006451	10605	NM_006451	ENSG00000172239	PAIP1	-	poly(A) binding protein interacting protein 1	protein-coding
chr16	30526656	30526784	+	promoter-TSS (NM_024671)	promoter-TSS (NM_024671)	-154	NM_024671	79724	NM_024671	ENSG00000169957	ZNF768	-	zinc finger protein 768	protein-coding
chr17	67717853	67718019	+	promoter-TSS (NM_015462)	promoter-TSS (NM_015462)	0	NM_015462	25926	NM_015462	ENSG00000130935	NOL11	-	nucleolar protein 11	protein-coding
chr2	85437626	85437939	+	TTS (NM_201594)	TTS (NM_201594)	18851	NM_201594	284948	NM_198482	ENSG00000152292	SH2D6	-	SH2 domain containing 6	protein-coding
chr17	4987254	4987420	+	TTS (NM_001167985)	TTS (NM_001167985)	124	NM_001171168	23125	NM_015099	ENSG00000108509	CAMTA2	-	calmodulin binding transcription activator 2	protein-coding
chr19	43619441	43619842	+	promoter-TSS (NM_182498)	promoter-TSS (NM_182498)	-12	NM_182498	126299	NM_182498	ENSG00000131116	ZNF428	C19orf37|Zfp428	zinc finger protein 428	protein-coding
chr12	48852102	48852287	+	promoter-TSS (NM_004818)	promoter-TSS (NM_004818)	-31	NM_004818	9416	NM_004818	ENSG00000174243	DDX23	PRPF28|SNRNP100|U5-100K|U5-100KD|prp28	DEAD-box helicase 23	protein-coding
chr13	45341059	45341208	+	promoter-TSS (NM_001286273)	promoter-TSS (NM_001286273)	50	NM_003295	7178	NM_003295	ENSG00000133112	TPT1	HRF|TCTP|p02|p23	tumor protein, translationally-controlled 1	protein-coding
chr4	140150978	140151271	+	intron (NM_018717, intron 1 of 4)	CpG	3060	NM_018717	55534	NM_018717	ENSG00000196782	MAML3	CAGH3|ERDA3|GDN|MAM-2|MAM2|TNRC3|mam-3	mastermind like transcriptional coactivator 3	protein-coding
chr17	75012588	75012859	+	promoter-TSS (NM_001303265)	promoter-TSS (NM_001303265)	53	NM_001303265	3396	NM_001545	ENSG00000167862	MRPL58	DS-1|DS1|ICT1|MRP-L58	mitochondrial ribosomal protein L58	protein-coding
chr17	47531129	47531248	+	promoter-TSS (NM_006310)	promoter-TSS (NM_006310)	80	NM_006310	9520	NM_006310	ENSG00000141279	NPEPPS	AAP-S|MP100|PSA	aminopeptidase puromycin sensitive	protein-coding
chr2	88055478	88055825	+	5' UTR (NM_016618, exon 1 of 4)	5' UTR (NM_016618, exon 1 of 4)	132	NM_016618	51315	NM_016618	ENSG00000172086	KRCC1	CHBP2	lysine rich coiled-coil 1	protein-coding
chr10	29409559	29409769	+	promoter-TSS (NR_110928)	promoter-TSS (NR_110928)	130	NR_110920	102724316	NR_003930	ENSG00000224597	SVIL-AS1	-	SVIL antisense RNA 1	ncRNA
chr1	35719170	35719314	+	promoter-TSS (NM_152374)	promoter-TSS (NM_152374)	-358	NM_152374	127703	NM_152374	ENSG00000142686	C1orf216	-	chromosome 1 open reading frame 216	protein-coding
chr12	6470432	6470783	+	promoter-TSS (NM_016830)	promoter-TSS (NM_016830)	70	NM_001297438	6843	NM_014231	ENSG00000139190	VAMP1	CMS25|SPAX1|SYB1|VAMP-1	vesicle associated membrane protein 1	protein-coding
chr11	67288372	67289061	+	promoter-TSS (NM_001347901)	promoter-TSS (NM_001347901)	-587	NM_001347901	338692	NM_207354	ENSG00000172932	ANKRD13D	-	ankyrin repeat domain 13D	protein-coding
chr22	41092378	41092647	+	promoter-TSS (NM_001362843)	promoter-TSS (NM_001362843)	-1	NR_031694	100302237	NR_031694	ENSG00000284015	MIR1281	MIRN1281|hsa-mir-1281	microRNA 1281	ncRNA
chr2	241561261	241561407	+	intron (NM_032515, intron 2 of 4)	intron (NM_032515, intron 2 of 4)	-2191	NR_033346	100379249	NR_033346		BOK-AS1	BOK-AS|BOKAS|NAToB|NCRNA00151	BOK antisense RNA 1	ncRNA
chr5	172283793	172284183	+	promoter-TSS (NM_152277)	promoter-TSS (NM_152277)	-224	NM_152277	92181	NM_152277	ENSG00000168246	UBTD2	DCUBP	ubiquitin domain containing 2	protein-coding
chr16	29807760	29807982	+	intron (NM_001042539, intron 2 of 5)	CpG-9478	1342	NR_074080	4150	NM_002383	ENSG00000103495	MAZ	PUR1|Pur-1|SAF-1|SAF-2|SAF-3|ZF87|ZNF801|Zif87	MYC associated zinc finger protein	protein-coding
chr3	48301359	48301526	+	promoter-TSS (NM_001308427)	promoter-TSS (NM_001308427)	-31	NM_001308433	10201	NM_005793	ENSG00000172113	NME6	IPIA-ALPHA|NDK 6|NM23-H6	NME/NM23 nucleoside diphosphate kinase 6	protein-coding
chr12	79934844	79935019	+	promoter-TSS (NM_001244992)	promoter-TSS (NM_001244992)	20	NM_001244992	4659	NM_002480	ENSG00000058272	PPP1R12A	M130|MBS|MYPT1	protein phosphatase 1 regulatory subunit 12A	protein-coding
chr11	66069857	66070170	+	promoter-TSS (NM_018026)	promoter-TSS (NM_018026)	-259	NM_018026	55690	NM_018026	ENSG00000175115	PACS1	MRD17|SHMS	phosphofurin acidic cluster sorting protein 1	protein-coding
chr2	74147737	74147911	+	promoter-TSS (NM_001035505)	promoter-TSS (NM_001035505)	88	NM_001035505	388962	NM_212552	ENSG00000163170	BOLA3	MMDS2	bolA family member 3	protein-coding
chr1	109100084	109100291	+	promoter-TSS (NR_003023)	promoter-TSS (NR_003023)	-6	NR_003023	677766	NR_003023	ENSG00000278249	SCARNA2	HBII-382|mgU2-25/61	small Cajal body-specific RNA 2	ncRNA
chr6	149317159	149317526	+	promoter-TSS (NM_015093)	promoter-TSS (NM_015093)	-370	NM_001292034	23118	NM_015093	ENSG00000055208	TAB2	CHTD2|MAP3K7IP2|TAB-2	TGF-beta activated kinase 1 (MAP3K7) binding protein 2	protein-coding
chr9	136559664	136559898	+	Intergenic	MSTA-int|LTR|ERVL-MaLR	11939	NR_121577	101928483	NR_121577		NALT1	LINC01573|MIR4674HG|NALT|TCONS_l2_00029132	NOTCH1 associated lncRNA in T cell acute lymphoblastic leukemia 1	ncRNA
chr22	31102566	31102815	+	intron (NM_001207018, intron 19 of 19)	intron (NM_001207018, intron 19 of 19)	4878	NM_080430	140606	NM_080430	ENSG00000198832	SELENOM	SELM|SEPM	selenoprotein M	protein-coding
chr21	36966343	36967029	+	promoter-TSS (NM_001352514)	promoter-TSS (NM_001352514)	-17	NM_001242784	3141	NM_000411	ENSG00000159267	HLCS	HCS	holocarboxylase synthetase	protein-coding
chr14	68977841	68978185	+	intron (NM_001102, intron 1 of 20)	CpG	1289	NM_001130005	87	NM_001102	ENSG00000072110	ACTN1	BDPLT15	actinin alpha 1	protein-coding
chr22	19291851	19292146	+	promoter-TSS (NM_001835)	promoter-TSS (NM_001835)	-279	NM_001835	8218	NM_001835	ENSG00000070371	CLTCL1	CHC22|CLH22|CLTCL|CLTD	clathrin heavy chain like 1	protein-coding
chr11	112226404	112226605	+	promoter-TSS (NM_000317)	promoter-TSS (NM_000317)	76	NM_000317	5805	NM_000317	ENSG00000150787	PTS	PTPS	6-pyruvoyltetrahydropterin synthase	protein-coding
chr12	57453002	57453121	+	TTS (NM_005538)	TTS (NM_005538)	-2246	NM_031479	83729	NM_031479	ENSG00000139269	INHBE	-	inhibin subunit beta E	protein-coding
chr17	75154281	75154634	+	promoter-TSS (NM_016185)	promoter-TSS (NM_016185)	55	NM_001002032	51155	NM_016185	ENSG00000189159	JPT1	ARM2|HN1|HN1A	Jupiter microtubule associated homolog 1	protein-coding
chr12	52790137	52790367	+	exon (NM_057088, exon 9 of 9)	exon (NM_057088, exon 9 of 9)	5865	NM_057088	3850	NM_057088	ENSG00000186442	KRT3	CK3|K3	keratin 3	protein-coding
chr12	52776872	52777175	+	exon (NM_015848, exon 1 of 9)	exon (NM_015848, exon 1 of 9)	322	NM_015848	51350	NM_015848	ENSG00000185069	KRT76	HUMCYT2A|KRT2B|KRT2P	keratin 76	protein-coding
chr2	127701280	127701555	+	promoter-TSS (NM_032740)	promoter-TSS (NM_032740)	-80	NM_032740	84826	NM_032740	ENSG00000173349	SFT2D3	-	SFT2 domain containing 3	protein-coding
chr13	114314482	114314681	+	promoter-TSS (NM_032436)	promoter-TSS (NM_032436)	78	NM_001164145	283489	NM_032436	ENSG00000198824	CHAMP1	C13orf8|CAMP|CHAMP|MRD40|ZNF828	chromosome alignment maintaining phosphoprotein 1	protein-coding
chr12	19439714	19439981	+	promoter-TSS (NM_001267043)	promoter-TSS (NM_001267043)	355	NM_153207	121536	NM_153207	ENSG00000139154	AEBP2	-	AE binding protein 2	protein-coding
chr11	67583720	67584006	+	intron (NM_000852, intron 1 of 6)	CpG	268	NM_000852	2950	NM_000852	ENSG00000084207	GSTP1	DFN7|FAEES3|GST3|GSTP|HEL-S-22|PI	glutathione S-transferase pi 1	protein-coding
chr20	36050816	36051080	+	promoter-TSS (NR_027451)	promoter-TSS (NR_027451)	12	NR_027451	647979	NR_027451	ENSG00000260032	NORAD	LINC00657	non-coding RNA activated by DNA damage	ncRNA
chr17	82217653	82218044	+	Intergenic	Intergenic	-5006	NM_001316321	284001	NM_152675	ENSG00000176155	CCDC57	-	coiled-coil domain containing 57	protein-coding
chr14	64504533	64504720	+	promoter-TSS (NM_014950)	promoter-TSS (NM_014950)	52	NM_001123329	22890	NM_014950	ENSG00000126804	ZBTB1	ZNF909	zinc finger and BTB domain containing 1	protein-coding
chr11	68840884	68841047	+	intron (NM_001031847, intron 1 of 18)	CpG	951	NM_001876	1374	NM_001876	ENSG00000110090	CPT1A	CPT1|CPT1-L|L-CPT1	carnitine palmitoyltransferase 1A	protein-coding
chr9	133030836	133031024	+	promoter-TSS (NR_135119)	promoter-TSS (NR_135119)	-67	NM_012087	9328	NM_012087	ENSG00000148308	GTF3C5	TFIIIC63|TFIIICepsilon|TFiiiC2-63	general transcription factor IIIC subunit 5	protein-coding
chr11	64878393	64878890	+	promoter-TSS (NM_006795)	promoter-TSS (NM_006795)	-20	NM_006795	10938	NM_006795	ENSG00000110047	EHD1	H-PAST|HPAST1|PAST|PAST1	EH domain containing 1	protein-coding
chr20	41137222	41137389	+	promoter-TSS (NM_002660)	promoter-TSS (NM_002660)	-238	NM_002660	5335	NM_002660	ENSG00000124181	PLCG1	NCKAP3|PLC-II|PLC1|PLC148|PLCgamma1	phospholipase C gamma 1	protein-coding
chr5	37379273	37379434	+	promoter-TSS (NM_001345999)	promoter-TSS (NM_001345999)	35	NM_001345998	55100	NM_018034	ENSG00000082068	WDR70	-	WD repeat domain 70	protein-coding
chr3	119579689	119579859	+	5' UTR (NM_001291950, exon 1 of 3)	5' UTR (NM_001291950, exon 1 of 3)	282	NM_001291949	141	NM_001125	ENSG00000144843	ADPRH	ARH1|hARH1	ADP-ribosylarginine hydrolase	protein-coding
chr13	19863805	19863971	+	promoter-TSS (NM_001039649)	promoter-TSS (NM_001039649)	-239	NM_001142684	9205	NM_014242	ENSG00000132950	ZMYM5	HSPC050|MYM|ZNF198L1|ZNF237	zinc finger MYM-type containing 5	protein-coding
chr1	1615452	1616176	+	promoter-TSS (NR_146324)	promoter-TSS (NR_146324)	-41	NR_146324	142678	NM_080875	ENSG00000197530	MIB2	ZZANK1|ZZZ5	mindbomb E3 ubiquitin protein ligase 2	protein-coding
chr3	53347602	53347772	+	promoter-TSS (NM_001290205)	promoter-TSS (NM_001290205)	-144	NM_001290204	55802	NM_018403	ENSG00000272886	DCP1A	HSA275986|Nbla00360|SMAD4IP1|SMIF	decapping mRNA 1A	protein-coding
chr11	64023492	64023640	+	intron (NM_014067, intron 3 of 10)	intron (NM_014067, intron 3 of 10)	37713	NM_017670	55611	NM_017670	ENSG00000167770	OTUB1	HSPC263|OTB1|OTU1	OTU deubiquitinase, ubiquitin aldehyde binding 1	protein-coding
chr13	50909704	50909846	+	promoter-TSS (NM_024570)	promoter-TSS (NM_024570)	97	NM_024570	79621	NM_024570	ENSG00000136104	RNASEH2B	AGS2|DLEU8	ribonuclease H2 subunit B	protein-coding
chr6	57089991	57090312	+	promoter-TSS (NM_001031623)	promoter-TSS (NM_001031623)	-37	NM_001031623	26036	NM_015555	ENSG00000112200	ZNF451	COASTER|dJ417I1.1	zinc finger protein 451	protein-coding
chr1	28518271	28518489	+	intron (NM_001048195, intron 1 of 10)	CpG	154	NM_001048194	1104	NM_001269	ENSG00000180198	RCC1	CHC1|RCC1-I|SNHG3-RCC1	regulator of chromosome condensation 1	protein-coding
chr12	68807394	68807705	+	promoter-TSS (NM_001145339)	promoter-TSS (NM_001145339)	-623	NM_002392	4193	NM_002392	ENSG00000135679	MDM2	ACTFS|HDMX|hdm2	MDM2 proto-oncogene	protein-coding
chr19	39409713	39409904	+	promoter-TSS (NR_039755)	promoter-TSS (NR_039755)	-130	NR_039755	100616163	NR_039755	ENSG00000266559	MIR4530	-	microRNA 4530	ncRNA
chr16	87870797	87870935	+	Intergenic	Intergenic	-1359	NM_003486	8140	NM_003486	ENSG00000103257	SLC7A5	4F2LC|CD98|D16S469E|E16|LAT1|MPE16	solute carrier family 7 member 5	protein-coding
chr5	160399877	160400092	+	promoter-TSS (NM_022090)	promoter-TSS (NM_022090)	70	NM_022090	63920	NM_022090	ENSG00000221886	ZBED8	Buster3|C5orf54	zinc finger BED-type containing 8	protein-coding
chr13	110485599	110485840	+	exon (NM_001846, exon 34 of 48)	exon (NM_001846, exon 34 of 48)	-22432	NM_001267044	100129836	NM_001267044		COL4A2-AS2	-	COL4A2 antisense 2	protein-coding
chr16	88186649	88186819	+	Intergenic	CpG	-7547	NR_110944	101928880	NR_110944	ENSG00000260420	LINC02182	LA16c-444G7.2	long intergenic non-protein coding RNA 2182	ncRNA
chr18	3012837	3013123	+	Intergenic	CpG	-1033	NM_014646	9663	NM_014646	ENSG00000101577	LPIN2	-	lipin 2	protein-coding
chr11	65117448	65117711	+	exon (NM_014205, exon 1 of 1)	exon (NM_014205, exon 1 of 1)	122	NM_014205	741	NM_014205	ENSG00000174276	ZNHIT2	C11orf5|FON	zinc finger HIT-type containing 2	protein-coding
chr7	75915085	75915257	+	promoter-TSS (NR_039795)	promoter-TSS (NR_039795)	16	NM_000941	5447	NM_000941	ENSG00000127948	POR	CPR|CYPOR|P450R	cytochrome p450 oxidoreductase	protein-coding
chr9	128689235	128689453	+	promoter-TSS (NM_001248001)	promoter-TSS (NM_001248001)	122	NM_003011	6418	NM_003011	ENSG00000119335	SET	2PP2A|I2PP2A|IGAAD|IPP2A2|MRD58|PHAPII|TAF-I|TAF-IBETA	SET nuclear proto-oncogene	protein-coding
chr3	48561523	48561637	+	promoter-TSS (NM_001317136)	promoter-TSS (NM_001317136)	-451	NM_001317136	5210	NM_004567	ENSG00000114268	PFKFB4	-	6-phosphofructo-2-kinase/fructose-2,6-biphosphatase 4	protein-coding
chr3	4978917	4979212	+	promoter-TSS (NM_003670)	promoter-TSS (NM_003670)	-373	NM_003670	8553	NM_003670	ENSG00000134107	BHLHE40	BHLHB2|Clast5|DEC1|HLHB2|SHARP-2|SHARP2|STRA13|Stra14	basic helix-loop-helix family member e40	protein-coding
chr11	62855768	62855993	+	promoter-TSS (NR_152575)	promoter-TSS (NR_152575)	5	NR_152577	23642	NR_003098	ENSG00000255717	SNHG1	LINC00057|NCRNA00057|U22HG|UHG|lncRNA16	small nucleolar RNA host gene 1	ncRNA
chr10	119207117	119207263	+	promoter-TSS (NM_005308)	promoter-TSS (NM_005308)	-381	NM_005308	2869	NM_005308	ENSG00000198873	GRK5	FP2025|GPRK5	G protein-coupled receptor kinase 5	protein-coding
chr12	132986279	132986470	+	promoter-TSS (NM_001330513)	promoter-TSS (NM_001330513)	7	NM_019591	7574	NM_019591	ENSG00000198393	ZNF26	HEL-179|KOX20	zinc finger protein 26	protein-coding
chr11	65134485	65134738	+	promoter-TSS (NM_032431)	promoter-TSS (NM_032431)	-92	NM_172230	84447	NM_032431	ENSG00000162298	SYVN1	DER3|HRD1	synoviolin 1	protein-coding
chr17	41865341	41865488	+	promoter-TSS (NM_018143)	promoter-TSS (NM_018143)	9	NM_018143	55175	NM_018143	ENSG00000178502	KLHL11	-	kelch like family member 11	protein-coding
chr13	99087287	99088020	+	promoter-TSS (NM_001130049)	promoter-TSS (NM_001130049)	930	NR_047482	100861541	NR_047482		DOCK9-DT	DOCK9-AS2	DOCK9 divergent transcript	ncRNA
chr19	55670420	55670563	+	intron (NM_001012478, intron 11 of 11)	intron (NM_001012478, intron 11 of 11)	-4704	NM_001321263	29924	NM_013333	ENSG00000063245	EPN1	-	epsin 1	protein-coding
chr1	1511928	1512069	+	promoter-TSS (NM_018188)	promoter-TSS (NM_018188)	-164	NM_018188	55210	NM_018188	ENSG00000197785	ATAD3A	HAYOS	ATPase family AAA domain containing 3A	protein-coding
chr20	18467258	18467453	+	promoter-TSS (NM_001351683)	promoter-TSS (NM_001351683)	-35	NM_001282526	10621	NM_006466	ENSG00000132664	POLR3F	RPC39|RPC6	RNA polymerase III subunit F	protein-coding
chr1	23959903	23960012	+	5' UTR (NM_017761, exon 1 of 3)	5' UTR (NM_017761, exon 1 of 3)	129	NM_017761	55629	NM_017761	ENSG00000189266	PNRC2	-	proline rich nuclear receptor coactivator 2	protein-coding
chr19	49867479	49867615	+	promoter-TSS (NM_007254)	promoter-TSS (NM_007254)	29	NM_007254	11284	NM_007254	ENSG00000039650	PNKP	AOA4|EIEE10|MCSZ|PNK	polynucleotide kinase 3'-phosphatase	protein-coding
chr11	62706039	62706366	+	intron (NM_001122955, intron 1 of 10)	CpG	113	NM_032667	26580	NM_032667	ENSG00000168000	BSCL2	GNG3LG|HMN5|PELD|SPG17	BSCL2 lipid droplet biogenesis associated, seipin	protein-coding
chr13	110615404	110616037	+	exon (NM_001242881, exon 1 of 10)	exon (NM_001242881, exon 1 of 10)	136	NM_018210	55739	NM_018210	ENSG00000213995	NAXD	CARKD|LP3298|PEBEL2	NAD(P)HX dehydratase	protein-coding
chr4	186726679	186726824	+	Intergenic	CpG-21708	-2895	NM_005245	2195	NM_005245	ENSG00000083857	FAT1	CDHF7|CDHR8|FAT|ME5|hFat1	FAT atypical cadherin 1	protein-coding
chr5	108381650	108382161	+	5' UTR (NM_001163315, exon 1 of 9)	5' UTR (NM_001163315, exon 1 of 9)	193	NM_001163315	64839	NM_022824	ENSG00000145743	FBXL17	FBXO13|Fbl17|Fbx13	F-box and leucine rich repeat protein 17	protein-coding
chr15	72230048	72230401	+	promoter-TSS (NM_001206799)	promoter-TSS (NM_001206799)	-313	NM_001206799	5315	NM_002654	ENSG00000067225	PKM	CTHBP|HEL-S-30|OIP3|PK3|PKM2|TCB|THBP1	pyruvate kinase M1/2	protein-coding
chr16	89948635	89948768	+	promoter-TSS (NM_001242819)	promoter-TSS (NM_001242819)	-30	NM_001242821	54849	NM_017702	ENSG00000140995	DEF8	-	differentially expressed in FDCP 8 homolog	protein-coding
chr9	76394387	76394678	+	promoter-TSS (NM_018339)	promoter-TSS (NM_018339)	-106	NM_018339	55312	NM_018339	ENSG00000135002	RFK	RIFK	riboflavin kinase	protein-coding
chr11	69497227	69497687	+	Intergenic	Intergenic	11896	NR_120545	101928292	NR_120542		LINC01488	BRCAT8	long intergenic non-protein coding RNA 1488	ncRNA
chr6	143450647	143450837	+	promoter-TSS (NM_182503)	promoter-TSS (NM_182503)	-47	NM_182503	134637	NM_182503	ENSG00000189007	ADAT2	DEADC1|TAD2|dJ20N2|dJ20N2.1	adenosine deaminase tRNA specific 2	protein-coding
chr12	57766580	57767073	+	intron (NM_000785, intron 1 of 8)	intron (NM_000785, intron 1 of 8)	252	NM_000785	1594	NM_000785	ENSG00000111012	CYP27B1	CP2B|CYP1|CYP1alpha|CYP27B|P450c1|PDDR|VDD1|VDDR|VDDRI|VDR	cytochrome P450 family 27 subfamily B member 1	protein-coding
chr9	136620925	136621043	+	Intergenic	Intergenic	-3803	NR_135288	401561	NR_135288	ENSG00000279141	LINC01451	HCCAT4	long intergenic non-protein coding RNA 1451	ncRNA
chr12	121888702	121888843	+	promoter-TSS (NM_001261400)	promoter-TSS (NM_001261400)	-18	NM_002813	5715	NM_002813	ENSG00000110801	PSMD9	Rpn4|p27	proteasome 26S subunit, non-ATPase 9	protein-coding
chr17	1830025	1830141	+	promoter-TSS (NM_001355121)	promoter-TSS (NM_001355121)	78	NM_001355120	6117	NM_002945	ENSG00000132383	RPA1	HSSB|MST075|REPA1|RF-A|RP-A|RPA70	replication protein A1	protein-coding
chr12	30795881	30796263	+	non-coding (NR_040245, exon 1 of 5)	non-coding (NR_040245, exon 1 of 5)	391	NR_040245	100287314	NR_040245		LINC00941	lncRNA-MUF	long intergenic non-protein coding RNA 941	ncRNA
chr2	156341979	156342094	+	promoter-TSS (NR_147695)	promoter-TSS (NR_147695)	84	NR_147695	440918	NR_147695		FLJ46875	-	uncharacterized LOC440918	ncRNA
chr5	123423190	123423418	+	intron (NM_153223, intron 1 of 20)	CpG	288	NM_001166226	153241	NM_153223	ENSG00000168944	CEP120	CCDC100|JBTS31|SRTD13	centrosomal protein 120	protein-coding
chr19	47743066	47743782	+	TTS (NM_014601)	TTS (NM_014601)	-2122	NM_015710	29997	NM_015710	ENSG00000105373	NOP53	GLTSCR2|PICT-1|PICT1	NOP53 ribosome biogenesis factor	protein-coding
chr8	94553589	94553797	+	promoter-TSS (NM_183009)	promoter-TSS (NM_183009)	-175	NM_183009	25962	NM_015496	ENSG00000164944	VIRMA	KIAA1429|MSTP054|fSAP121	vir like m6A methyltransferase associated	protein-coding
chr19	13152938	13153171	+	5' UTR (NM_004907, exon 2 of 2)	5' UTR (NM_004907, exon 2 of 2)	2643	NM_004907	9592	NM_004907	ENSG00000160888	IER2	ETR101	immediate early response 2	protein-coding
chr12	53493073	53493267	+	intron (NM_006301, intron 1 of 14)	CpG	6288	NM_001193511	7786	NM_006301	ENSG00000139625	MAP3K12	DLK|MEKK12|MUK|ZPK|ZPKP1	mitogen-activated protein kinase kinase kinase 12	protein-coding
chr12	62603335	62603723	+	promoter-TSS (NR_121682)	promoter-TSS (NR_121682)	-95	NR_121682	283416	NM_175895	ENSG00000221949	LINC01465	C12orf61	long intergenic non-protein coding RNA 1465	ncRNA
chr16	89257021	89257244	+	Intergenic	CpG	-38996	NR_136339	105371414	NR_136339	ENSG00000260279	LOC105371414	-	uncharacterized LOC105371414	ncRNA
chr19	18373938	18374051	+	Intergenic	Intergenic	-12164	NM_004864	9518	NM_004864	ENSG00000130513	GDF15	GDF-15|MIC-1|MIC1|NAG-1|PDF|PLAB|PTGFB	growth differentiation factor 15	protein-coding
chr17	82242805	82243222	+	non-coding (NR_110578, exon 9 of 9)	non-coding (NR_110578, exon 9 of 9)	6345	NR_106845	102465472	NR_106845	ENSG00000284574	MIR6787	hsa-mir-6787	microRNA 6787	ncRNA
chr5	15500164	15500328	+	promoter-TSS (NM_012304)	promoter-TSS (NM_012304)	66	NM_012304	23194	NM_012304	ENSG00000183580	FBXL7	FBL6|FBL7	F-box and leucine rich repeat protein 7	protein-coding
chr19	44500291	44500413	+	5' UTR (NM_001288762, exon 1 of 4)	5' UTR (NM_001288762, exon 1 of 4)	170	NM_013256	7733	NM_013256	ENSG00000167384	ZNF180	HHZ168	zinc finger protein 180	protein-coding
chr19	41223493	41223755	+	intron (NM_001699, intron 4 of 18)	intron (NM_001699, intron 4 of 18)	-3131	NM_001278599	558	NM_001699	ENSG00000167601	AXL	ARK|JTK11|Tyro7|UFO	AXL receptor tyrosine kinase	protein-coding
chr17	27353700	27353917	+	Intergenic	CpG	59694	NR_145520	26118	NM_015626	ENSG00000109046	WSB1	SWIP1|WSB-1	WD repeat and SOCS box containing 1	protein-coding
chr18	3449390	3449702	+	promoter-TSS (NM_003244)	promoter-TSS (NM_003244)	-105	NM_001278684	7050	NM_003244	ENSG00000177426	TGIF1	HPE4|TGIF	TGFB induced factor homeobox 1	protein-coding
chr12	1594756	1594929	+	promoter-TSS (NM_152441)	promoter-TSS (NM_152441)	-261	NM_152441	144699	NM_152441	ENSG00000171823	FBXL14	Fbl14	F-box and leucine rich repeat protein 14	protein-coding
chr12	57621581	57622079	+	promoter-TSS (NR_120450)	promoter-TSS (NR_120450)	73	NR_120450	101927583	NR_120450		LOC101927583	-	uncharacterized LOC101927583	ncRNA
chr17	4790008	4790199	+	exon (NM_001014985, exon 4 of 4)	exon (NM_001014985, exon 4 of 4)	1139	NM_001014985	388323	NM_001014985	ENSG00000182327	GLTPD2	-	glycolipid transfer protein domain containing 2	protein-coding
chr17	27456463	27456607	+	promoter-TSS (NM_001367810)	promoter-TSS (NM_001367810)	87	NM_001367810	8844	NM_014238	ENSG00000141068	KSR1	KSR|RSU2	kinase suppressor of ras 1	protein-coding
chr12	131710602	131711076	+	promoter-TSS (NM_001261411)	promoter-TSS (NM_001261411)	-251	NM_001261411	6433	NM_004592	ENSG00000061936	SFSWAP	SFRS8|SWAP	splicing factor SWAP	protein-coding
chr7	130205273	130205505	+	promoter-TSS (NM_032842)	promoter-TSS (NM_032842)	17	NM_032842	84928	NM_032842	ENSG00000146842	TMEM209	NET31	transmembrane protein 209	protein-coding
chr11	66315971	66316148	+	exon (NM_020404, exon 1 of 1)	exon (NM_020404, exon 1 of 1)	985	NM_020404	57124	NM_020404	ENSG00000174807	CD248	CD164L1|TEM1	CD248 molecule	protein-coding
chr11	66267541	66267849	+	promoter-TSS (NM_030981)	promoter-TSS (NM_030981)	-944	NM_030981	81876	NM_030981	ENSG00000174903	RAB1B	-	RAB1B, member RAS oncogene family	protein-coding
chr15	40906346	40906780	+	promoter-TSS (NR_135836)	promoter-TSS (NR_135836)	-246	NR_135836	105370943	NR_135836		LOC105370943	-	uncharacterized LOC105370943	ncRNA
chr17	1562818	1563073	+	promoter-TSS (NM_006224)	promoter-TSS (NM_006224)	-153	NM_006224	5306	NM_006224	ENSG00000174238	PITPNA	HEL-S-36|PI-TPalpha|PITPN|VIB1A	phosphatidylinositol transfer protein alpha	protein-coding
chr5	134466426	134466610	+	Intergenic	Intergenic	-31471	NR_105044	102546229	NR_105044		LOC102546229	-	uncharacterized LOC102546229	ncRNA
chr5	138492254	138492377	+	Intergenic	CpG	26836	NM_001964	1958	NM_001964	ENSG00000120738	EGR1	AT225|G0S30|KROX-24|NGFI-A|TIS8|ZIF-268|ZNF225	early growth response 1	protein-coding
chr10	102132879	102133210	+	promoter-TSS (NM_001288727)	promoter-TSS (NM_001288727)	4	NM_015062	23082	NM_015062	ENSG00000148840	PPRC1	PRC	PPARG related coactivator 1	protein-coding
chr12	109999376	109999503	+	promoter-TSS (NM_033121)	promoter-TSS (NM_033121)	9	NM_033121	88455	NM_033121	ENSG00000076513	ANKRD13A	ANKRD13|NY-REN-25	ankyrin repeat domain 13A	protein-coding
chr15	88621253	88621509	+	promoter-TSS (NM_022767)	promoter-TSS (NM_022767)	41	NM_022767	64782	NM_022767	ENSG00000181026	AEN	ISG20L1|pp12744	apoptosis enhancing nuclease	protein-coding
chr19	17512003	17512244	+	promoter-TSS (NR_147835)	promoter-TSS (NR_147835)	-234	NR_147835	100507551	NR_147835	ENSG00000269439	LOC100507551	-	uncharacterized LOC100507551	ncRNA
chr1	84574305	84574439	+	promoter-TSS (NM_004388)	promoter-TSS (NM_004388)	68	NM_004388	1486	NM_004388	ENSG00000117151	CTBS	CTB	chitobiase	protein-coding
chr17	78179579	78179689	+	intron (NM_003258, intron 4 of 6)	intron (NM_003258, intron 4 of 6)	7418	NM_001346663	7083	NM_003258	ENSG00000167900	TK1	TK2	thymidine kinase 1	protein-coding
chr19	13774442	13774559	+	promoter-TSS (NM_014047)	promoter-TSS (NM_014047)	44	NM_014047	28974	NM_014047	ENSG00000104979	C19orf53	HSPC023|LYDG10	chromosome 19 open reading frame 53	protein-coding
chr2	74120387	74120496	+	Intergenic	CpG	27471	NM_001035505	388962	NM_212552	ENSG00000163170	BOLA3	MMDS2	bolA family member 3	protein-coding
chr19	10653834	10654146	+	promoter-TSS (NM_017620)	promoter-TSS (NM_017620)	-118	NR_024333	147727	NR_024333	ENSG00000267100	ILF3-DT	ILF3-AS1	ILF3 divergent transcript	ncRNA
chr19	49640766	49641029	+	promoter-TSS (NM_006270)	promoter-TSS (NM_006270)	-754	NM_006270	6237	NM_006270	ENSG00000126458	RRAS	R-Ras	RAS related	protein-coding
chr1	44775337	44775644	+	promoter-TSS (NR_000015)	promoter-TSS (NR_000015)	-50	NM_001012	6202	NM_001012	ENSG00000142937	RPS8	S8	ribosomal protein S8	protein-coding
chr6	149546059	149546229	+	promoter-TSS (NM_139126)	promoter-TSS (NM_139126)	-101	NM_139126	85313	NM_139126	ENSG00000131013	PPIL4	HDCME13P	peptidylprolyl isomerase like 4	protein-coding
chr6	26272948	26273082	+	promoter-TSS (NM_003525)	promoter-TSS (NM_003525)	39	NM_003525	8346	NM_003525	ENSG00000278588	HIST1H2BI	H2B/k|H2BFK	histone cluster 1 H2B family member i	protein-coding
chr17	50150921	50151083	+	promoter-TSS (NM_032595)	promoter-TSS (NM_032595)	-325	NM_032595	84687	NM_032595	ENSG00000108819	PPP1R9B	PPP1R6|PPP1R9|SPINO|Spn	protein phosphatase 1 regulatory subunit 9B	protein-coding
chr5	178859933	178860065	+	promoter-TSS (NM_058230)	promoter-TSS (NM_058230)	46	NM_058230	117608	NM_058230	ENSG00000178338	ZNF354B	KID2	zinc finger protein 354B	protein-coding
chr5	177022639	177022920	+	promoter-TSS (NM_001308221)	promoter-TSS (NM_001308221)	83	NM_001308221	23567	NM_012279	ENSG00000113761	ZNF346	JAZ|Zfp346	zinc finger protein 346	protein-coding
chr17	38869942	38870174	+	promoter-TSS (NM_006148)	promoter-TSS (NM_006148)	0	NR_073384	3927	NM_006148	ENSG00000002834	LASP1	Lasp-1|MLN50	LIM and SH3 protein 1	protein-coding
chr5	38845938	38846187	+	promoter-TSS (NM_001323504)	promoter-TSS (NM_001323504)	50	NM_003999	9180	NM_003999	ENSG00000145623	OSMR	IL-31R-beta|IL-31RB|OSMRB|PLCA1	oncostatin M receptor	protein-coding
chr1	2314460	2314581	+	Intergenic	CpG	38141	NR_024489	100129534	NM_001127577	ENSG00000269896	LOC100129534	-	small nuclear ribonucleoprotein polypeptide N pseudogene	pseudo
chr10	28532498	28532956	+	promoter-TSS (NR_033805)	promoter-TSS (NR_033805)	-52	NM_100264	51322	NM_016628	ENSG00000095787	WAC	BM-016|DESSH|PRO1741|Wwp4	WW domain containing adaptor with coiled-coil	protein-coding
chr17	45132147	45132473	+	promoter-TSS (NM_001321352)	promoter-TSS (NM_001321352)	205	NM_133373	113026	NM_133373	ENSG00000161714	PLCD3	PLC-delta-3	phospholipase C delta 3	protein-coding
chr17	18087747	18087960	+	promoter-TSS (NM_001330144)	promoter-TSS (NM_001330144)	-95	NM_001388	1819	NM_001388	ENSG00000108591	DRG2	-	developmentally regulated GTP binding protein 2	protein-coding
chr1	9943129	9943551	+	promoter-TSS (NM_001316975)	promoter-TSS (NM_001316975)	51	NM_001316973	84328	NM_032368	ENSG00000162441	LZIC	-	leucine zipper and CTNNBIP1 domain containing	protein-coding
chr14	76956403	76956604	+	Intergenic	CpG	-3135	NR_133913	105370578	NR_133913	ENSG00000258602	LINC01629	linc-KIAA1737-2	long intergenic non-protein coding RNA 1629	ncRNA
chr12	57495097	57495320	+	intron (NM_004990, intron 7 of 20)	SVA_B|Retroposon|SVA	-6384	NM_001319850	64333	NM_032496	ENSG00000123329	ARHGAP9	10C|RGL1	Rho GTPase activating protein 9	protein-coding
chr8	22597236	22597695	+	3' UTR (NM_176871, exon 10 of 10)	3' UTR (NM_176871, exon 10 of 10)	-2134	NM_001013842	541565	NM_173686	ENSG00000241852	C8orf58	-	chromosome 8 open reading frame 58	protein-coding
chr10	124916838	124917077	+	Intergenic	CpG	-25166	NM_017580	54764	NM_017580	ENSG00000019995	ZRANB1	TRABID	zinc finger RANBP2-type containing 1	protein-coding
chr19	34677460	34677829	+	promoter-TSS (NM_001289189)	promoter-TSS (NM_001289189)	5	NM_018443	55900	NM_018443	ENSG00000089335	ZNF302	HSD16|MST154|MSTP154|ZNF135L|ZNF140L|ZNF327	zinc finger protein 302	protein-coding
chr6	53651930	53652043	+	exon (NM_001003760, exon 3 of 3)	exon (NM_001003760, exon 3 of 3)	13770	NM_001003760	401265	NM_001003760	ENSG00000124743	KLHL31	BKLHD6|KBTBD1|KLHL|bA345L23.2	kelch like family member 31	protein-coding
chr3	63911893	63912168	+	promoter-TSS (NR_148359)	promoter-TSS (NR_148359)	-258	NR_148359	100861563	NR_148359	ENSG00000280620	SCAANT1	ATXN7-AS1	SCA7/ATXN7 antisense RNA 1	ncRNA
chr1	2314942	2315319	+	Intergenic	CpG	37531	NR_024489	100129534	NM_001127577	ENSG00000269896	LOC100129534	-	small nuclear ribonucleoprotein polypeptide N pseudogene	pseudo
chr22	28772651	28772866	+	promoter-TSS (NM_001284265)	promoter-TSS (NM_001284265)	63	NM_173510	150275	NM_173510	ENSG00000159873	CCDC117	dJ366L4.1	coiled-coil domain containing 117	protein-coding
chr2	201452101	201452221	+	promoter-TSS (NM_015049)	promoter-TSS (NM_015049)	421	NM_001206864	55437	NM_018571	ENSG00000082146	STRADB	ALS2CR2|CALS-21|ILPIP|ILPIPA|PAPK|PRO1038	STE20 related adaptor beta	protein-coding
chr8	90646174	90646324	+	promoter-TSS (NM_001146273)	promoter-TSS (NM_001146273)	-166	NM_001008495	169200	NM_001008495	ENSG00000180694	TMEM64	-	transmembrane protein 64	protein-coding
chr17	47253698	47253979	+	promoter-TSS (NM_000212)	promoter-TSS (NM_000212)	-4	NM_000212	3690	NM_000212	ENSG00000259207	ITGB3	BDPLT16|BDPLT2|CD61|GP3A|GPIIIa|GT	integrin subunit beta 3	protein-coding
chr11	65860446	65860840	+	non-coding (NR_146598, exon 1 of 16)	non-coding (NR_146598, exon 1 of 16)	210	NM_025128	80198	NM_025128	ENSG00000172732	MUS81	SLX3	MUS81 structure-specific endonuclease subunit	protein-coding
chr2	42810182	42810575	+	Intergenic	CpG	-17795	NM_012205	23498	NM_012205	ENSG00000162882	HAAO	3-HAO|HAO|VCRL1|h3HAO	3-hydroxyanthranilate 3,4-dioxygenase	protein-coding
chr11	2700259	2700388	+	promoter-TSS (NR_002728)	promoter-TSS (NR_002728)	-325	NR_002728	10984	NR_002728	ENSG00000269821	KCNQ1OT1	KCNQ1-AS2|KCNQ10T1|Kncq1|KvDMR1|KvLQT1-AS|LIT1|NCRNA00012	KCNQ1 opposite strand/antisense transcript 1	ncRNA
chr11	68841677	68841816	+	intron (NM_001031847, intron 1 of 18)	CpG	170	NM_001876	1374	NM_001876	ENSG00000110090	CPT1A	CPT1|CPT1-L|L-CPT1	carnitine palmitoyltransferase 1A	protein-coding
chr5	179820773	179821100	+	promoter-TSS (NM_003900).2	promoter-TSS (NM_003900).2	31	NM_003900	8878	NM_003900	ENSG00000161011	SQSTM1	A170|DMRV|FTDALS3|NADGP|OSIL|PDB3|ZIP3|p60|p62|p62B	sequestosome 1	protein-coding
chr10	17229170	17229393	+	5' UTR (NM_003380, exon 2 of 10)	5' UTR (NM_003380, exon 2 of 10)	704	NR_108061	100507347	NR_108060	ENSG00000229124	VIM-AS1	-	VIM antisense RNA 1	ncRNA
chr17	2711788	2711957	+	promoter-TSS (NM_015229)	promoter-TSS (NM_015229)	-108	NM_015229	23277	NM_015229	ENSG00000132361	CLUH	CLU1	clustered mitochondria homolog	protein-coding
chr2	43227317	43227462	+	promoter-TSS (NM_006887)	promoter-TSS (NM_006887)	178	NR_027251	100129726	NM_178529	ENSG00000279873	LINC01126	-	long intergenic non-protein coding RNA 1126	ncRNA
chr21	38805845	38806049	+	promoter-TSS (NM_005239)	promoter-TSS (NM_005239)	18	NM_005239	2114	NM_005239	ENSG00000157557	ETS2	ETS2IT1	ETS proto-oncogene 2, transcription factor	protein-coding
chr1	211259029	211259174	+	promoter-TSS (NM_001136225)	promoter-TSS (NM_001136225)	-176	NM_001136223	55758	NM_018254	ENSG00000117625	RCOR3	-	REST corepressor 3	protein-coding
chr12	57532197	57532429	+	exon (NM_001348066, exon 14 of 16)	exon (NM_001348066, exon 14 of 16)	9489	NM_052897	114785	NM_052897	ENSG00000166987	MBD6	-	methyl-CpG binding domain protein 6	protein-coding
chr7	1459261	1459572	+	promoter-TSS (NM_182924)	promoter-TSS (NM_182924)	54	NM_182924	79778	NM_024723	ENSG00000164877	MICALL2	JRAB|MICAL-L2	MICAL like 2	protein-coding
chr12	57624448	57624761	+	3' UTR (NM_001276468, exon 10 of 10)	3' UTR (NM_001276468, exon 10 of 10)	-2701	NR_120450	101927583	NR_120450		LOC101927583	-	uncharacterized LOC101927583	ncRNA
chr5	132293296	132293704	+	promoter-TSS (NM_003059)	promoter-TSS (NM_003059)	-894	NM_003059	6583	NM_003059	ENSG00000197208	SLC22A4	DFNB60|OCTN1	solute carrier family 22 member 4	protein-coding
chr13	111115569	111116068	+	promoter-TSS (NR_046667)	promoter-TSS (NR_046667)	-140	NR_046667	100874238	NR_046667	ENSG00000235875	ARHGEF7-AS2	-	ARHGEF7 antisense RNA 2	ncRNA
chr16	70380511	70380873	+	3' UTR (NM_006927, exon 7 of 7)	3' UTR (NM_006927, exon 7 of 7)	33789	NM_018332	55308	NM_018332	ENSG00000168872	DDX19A	DDX19-DDX19L|DDX19L	DEAD-box helicase 19A	protein-coding
chr11	65872335	65872959	+	intron (NM_016938, intron 1 of 10)	CpG	153	NR_037718	30008	NM_016938	ENSG00000172638	EFEMP2	ARCL1B|FBLN4|MBP1|UPH1	EGF containing fibulin extracellular matrix protein 2	protein-coding
chr17	82450603	82450882	+	promoter-TSS (NM_001193654)	promoter-TSS (NM_001193654)	10	NM_001193654	79415	NM_001033046	ENSG00000178927	CYBC1	C17orf62|Eros	cytochrome b-245 chaperone 1	protein-coding
chr17	75261887	75262044	+	promoter-TSS (NM_014001)	promoter-TSS (NM_014001)	86	NM_015971	51081	NM_015971	ENSG00000125445	MRPS7	COXPD34|MRP-S|MRP-S7|RP-S7|RPMS7|S7mt|bMRP27a	mitochondrial ribosomal protein S7	protein-coding
chr5	180802558	180802831	+	non-coding (NR_157154, exon 1 of 2)	non-coding (NR_157154, exon 1 of 2)	112	NM_001364395	4245	NM_002406	ENSG00000131446	MGAT1	GLCNAC-TI|GLCT1|GLYT1|GNT-1|GNT-I|GnTI|MGAT	mannosyl (alpha-1,3-)-glycoprotein beta-1,2-N-acetylglucosaminyltransferase	protein-coding
chr2	11746652	11746839	+	intron (NM_001349203, intron 1 of 20)	CpG	113	NM_001349206	23175	NM_145693	ENSG00000134324	LPIN1	PAP1	lipin 1	protein-coding
chr17	75047100	75047244	+	promoter-TSS (NR_110834)	promoter-TSS (NR_110834)	-12	NR_110834	23510	NM_015353	ENSG00000180901	KCTD2	-	potassium channel tetramerization domain containing 2	protein-coding
chr19	45423765	45423952	+	promoter-TSS (NM_001369415)	promoter-TSS (NM_001369415)	59	NM_001369418	2067	NM_001983	ENSG00000012061	ERCC1	COFS4|RAD10|UV20	ERCC excision repair 1, endonuclease non-catalytic subunit	protein-coding
chr19	58575494	58575732	+	TTS (NR_027334)	TTS (NR_027334)	214	NR_026052	65996	NM_023939	ENSG00000213753	CENPBD1P1	-	CENPB DNA-binding domains containing 1 pseudogene 1	pseudo
chr8	144428353	144428741	+	promoter-TSS (NM_183057)	promoter-TSS (NM_183057)	1	NM_016208	51160	NM_016208	ENSG00000160948	VPS28	-	VPS28 subunit of ESCRT-I	protein-coding
chr19	1275466	1275760	+	promoter-TSS (NM_017914)	promoter-TSS (NM_017914)	83	NM_017914	55009	NM_017914	ENSG00000228300	C19orf24	-	chromosome 19 open reading frame 24	protein-coding
chr18	48998350	48998563	+	Intergenic	Intergenic	-25247	NR_148999	100129878	NR_148999	ENSG00000264269	LOC100129878	-	uncharacterized LOC100129878	ncRNA
chr17	51166630	51166746	+	promoter-TSS (NM_001018138)	promoter-TSS (NM_001018138)	-34	NM_001018138	4831	NM_002512	ENSG00000243678	NME2	NDKB|NDPK-B|NDPKB|NM23-H2|NM23B|PUF	NME/NM23 nucleoside diphosphate kinase 2	protein-coding
chr11	59755706	59755845	+	intron (NM_001178040, intron 1 of 9)	(CCCTC)n|Simple_repeat|Simple_repeat	399	NM_001178040	6809	NM_004177	ENSG00000166900	STX3	STX3A	syntaxin 3	protein-coding
chr5	136132814	136133072	+	promoter-TSS (NM_005903)	promoter-TSS (NM_005903)	98	NM_001001420	4090	NM_005903	ENSG00000113658	SMAD5	DWFC|JV5-1|MADH5	SMAD family member 5	protein-coding
chr12	121800146	121800350	+	intron (NR_152740, intron 2 of 3)	CpG	2698	NR_152738	338799	NR_002809	ENSG00000212694	LINC01089	LIMT	long intergenic non-protein coding RNA 1089	ncRNA
chr5	115601975	115602153	+	promoter-TSS (NR_109874)	promoter-TSS (NR_109874)	-91	NR_109875	101927100	NR_109874		LOC101927100	-	uncharacterized LOC101927100	ncRNA
chr11	64924632	64924840	+	promoter-TSS (NM_006244)	promoter-TSS (NM_006244)	47	NM_006244	5526	NM_006244	ENSG00000068971	PPP2R5B	B56B|B56beta|PR61B	protein phosphatase 2 regulatory subunit B'beta	protein-coding
chr9	127450960	127451557	+	promoter-TSS (NM_138361)	promoter-TSS (NM_138361)	148	NM_000976	6136	NM_000976	ENSG00000197958	RPL12	L12	ribosomal protein L12	protein-coding
chr11	1154014	1154159	+	Intergenic	Intergenic	-3867	NM_001304359	4586	NM_017511	ENSG00000215182	MUC5AC	MUC5|TBM|leB|mucin	mucin 5AC, oligomeric mucus/gel-forming	protein-coding
chr5	62403682	62403856	+	exon (NM_014473, exon 1 of 12)	exon (NM_014473, exon 1 of 12)	136	NM_001348077	27292	NM_014473	ENSG00000086189	DIMT1	DIM1|DIMT1L|HSA9761|HUSSY5	DIMT1 rRNA methyltransferase and ribosome maturation factor	protein-coding
chr1	29181474	29181685	+	intron (NM_005626, intron 1 of 5)	CpG	321	NM_005626	6429	NM_005626	ENSG00000116350	SRSF4	SFRS4|SRP75	serine and arginine rich splicing factor 4	protein-coding
chr19	47112209	47112549	+	intron (NM_015168, intron 2 of 14)	(CCT)n|Simple_repeat|Simple_repeat	1397	NM_015168	23211	NM_015168	ENSG00000130749	ZC3H4	C19orf7	zinc finger CCCH-type containing 4	protein-coding
chr19	40690480	40690701	+	promoter-TSS (NM_001289980)	promoter-TSS (NM_001289980)	61	NM_001289979	9253	NM_004756	ENSG00000105245	NUMBL	CAG3A|CTG3a|NBL|NUMB-R|NUMBLIKE|NUMBR|TNRC23	NUMB like endocytic adaptor protein	protein-coding
chr6	85643613	85643874	+	promoter-TSS (NM_001159673)	promoter-TSS (NM_001159673)	-821	NM_001159673	10492	NM_006372	ENSG00000135316	SYNCRIP	GRY-RBP|GRYRBP|HNRNPQ|HNRPQ1|NSAP1|PP68|hnRNP-Q	synaptotagmin binding cytoplasmic RNA interacting protein	protein-coding
chr15	67065570	67065898	+	5' UTR (NM_005902, exon 1 of 9)	5' UTR (NM_005902, exon 1 of 9)	132	NM_005902	4088	NM_005902	ENSG00000166949	SMAD3	HSPC193|HsT17436|JV15-2|LDS1C|LDS3|MADH3	SMAD family member 3	protein-coding
chr19	42254010	42254180	+	promoter-TSS (NM_001308402)	promoter-TSS (NM_001308402)	-196	NM_001308402	2077	NM_006494	ENSG00000105722	ERF	CHYTS|CRS4|PE-2|PE2	ETS2 repressor factor	protein-coding
chr6	37169975	37170210	+	promoter-TSS (NM_002648)	promoter-TSS (NM_002648)	-60	NM_002648	5292	NM_002648	ENSG00000137193	PIM1	PIM	Pim-1 proto-oncogene, serine/threonine kinase	protein-coding
chr19	2476544	2476930	+	intron (NM_015675, intron 2 of 3)	CpG-13200	610	NM_015675	4616	NM_015675	ENSG00000099860	GADD45B	GADD45BETA|MYD118	growth arrest and DNA damage inducible beta	protein-coding
chr1	15427033	15427191	+	intron (NM_024329, intron 2 of 3)	(CCCT)n|Simple_repeat|Simple_repeat	-11331	NM_007272	11330	NM_007272	ENSG00000162438	CTRC	CLCR|ELA4	chymotrypsin C	protein-coding
chr20	36773999	36774146	+	promoter-TSS (NM_001145318)	promoter-TSS (NM_001145318)	-309	NM_001145318	79980	NM_024918	ENSG00000149636	DSN1	C20orf172|KNL3|MIS13|dJ469A13.2|hKNL-3	DSN1 component of MIS12 kinetochore complex	protein-coding
chr1	44213324	44213439	+	promoter-TSS (NM_001034024)	promoter-TSS (NM_001034024)	-90	NM_001034024	55929	NM_019100	ENSG00000178028	DMAP1	DNMAP1|DNMTAP1|EAF2|MEAF2|SWC4	DNA methyltransferase 1 associated protein 1	protein-coding
chr12	49265444	49265595	+	intron (NM_032704, intron 1 of 3)	intron (NM_032704, intron 1 of 3)	437	NM_032704	84790	NM_032704	ENSG00000167553	TUBA1C	TUBA6|bcm948	tubulin alpha 1c	protein-coding
chr1	94237394	94237621	+	promoter-TSS (NM_001328667)	promoter-TSS (NM_001328667)	77	NM_001328667	9411	NM_004815	ENSG00000137962	ARHGAP29	PARG1	Rho GTPase activating protein 29	protein-coding
chr3	195442794	195442972	+	5' UTR (NM_012287, exon 1 of 23)	5' UTR (NM_012287, exon 1 of 23)	137	NM_012287	23527	NM_012287	ENSG00000114331	ACAP2	CENTB2|CNT-B2	ArfGAP with coiled-coil, ankyrin repeat and PH domains 2	protein-coding
chr3	132722162	132722314	+	exon (NM_153240, exon 1 of 27)	exon (NM_153240, exon 1 of 27)	171	NM_153240	27031	NM_153240	ENSG00000113971	NPHP3	CFAP31|MKS7|NPH3|RHPD|RHPD1|SLSN3	nephrocystin 3	protein-coding
chr13	26221978	26222447	+	promoter-TSS (NM_183043)	promoter-TSS (NM_183043)	102	NM_005977	6049	NM_005977	ENSG00000127870	RNF6	-	ring finger protein 6	protein-coding
chr19	12945748	12946214	+	exon (NM_001270362, exon 1 of 9)	exon (NM_001270362, exon 1 of 9)	119	NM_005053	5886	NM_005053	ENSG00000179262	RAD23A	HHR23A|HR23A	RAD23 homolog A, nucleotide excision repair protein	protein-coding
chr10	93993939	93994252	+	5' UTR (NM_016341, exon 1 of 33)	5' UTR (NM_016341, exon 1 of 33)	164	NM_001288989	51196	NM_016341	ENSG00000138193	PLCE1	NPHS3|PLCE|PPLC	phospholipase C epsilon 1	protein-coding
chr3	79018882	79018994	+	5' UTR (NM_133631, exon 1 of 29)	5' UTR (NM_133631, exon 1 of 29)	521	NM_133631	6091	NM_002941	ENSG00000169855	ROBO1	DUTT1|SAX3	roundabout guidance receptor 1	protein-coding
chr17	59843563	59843861	+	Intergenic	AluJr|SINE|Alu	2446	NR_029493	406991	NR_029493	ENSG00000284190	MIR21	MIRN21|hsa-mir-21|miR-21|miRNA21	microRNA 21	ncRNA
chr2	240874274	240874699	+	intron (NM_000030, intron 6 of 10)	intron (NM_000030, intron 6 of 10)	5662	NM_000030	189	NM_000030	ENSG00000172482	AGXT	AGT|AGT1|AGXT1|PH1|SPAT|SPT|TLH6	alanine--glyoxylate and serine--pyruvate aminotransferase	protein-coding
chr12	76084596	76084739	+	promoter-TSS (NM_004537)	promoter-TSS (NM_004537)	18	NM_001330231	4673	NM_004537	ENSG00000187109	NAP1L1	NAP1|NAP1L|NRP	nucleosome assembly protein 1 like 1	protein-coding
chr1	28506422	28506635	+	promoter-TSS (NR_002907)	promoter-TSS (NR_002907)	485	NR_030725	1104	NM_001269	ENSG00000180198	RCC1	CHC1|RCC1-I|SNHG3-RCC1	regulator of chromosome condensation 1	protein-coding
chr19	1383362	1383558	+	promoter-TSS (NM_001363602)	promoter-TSS (NM_001363602)	-447	NM_001363602	374291	NM_024407	ENSG00000115286	NDUFS7	CI-20|CI-20KD|MC1DN3|MY017|PSST	NADH:ubiquinone oxidoreductase core subunit S7	protein-coding
chr9	137200597	137200802	+	promoter-TSS (NM_001128228)	promoter-TSS (NM_001128228)	42	NM_001128228	286262	NM_173691	ENSG00000176058	TPRN	C9orf75|DFNB79	taperin	protein-coding
chr15	41332433	41332630	+	promoter-TSS (NM_007280)	promoter-TSS (NM_007280)	60	NM_007280	11339	NM_007280	ENSG00000104147	OIP5	5730547N13Rik|CT86|LINT-25|MIS18B|MIS18beta|hMIS18beta	Opa interacting protein 5	protein-coding
chr4	82429376	82429524	+	exon (NM_031372, exon 1 of 8)	exon (NM_031372, exon 1 of 8)	775	NM_001207000	9987	NM_005463	ENSG00000152795	HNRNPDL	HNRNP|HNRPDL|JKTBP|JKTBP2|LGMD1G|LGMDD3|laAUF1	heterogeneous nuclear ribonucleoprotein D like	protein-coding
chr7	87876416	87876682	+	promoter-TSS (NM_006716)	promoter-TSS (NM_006716)	56	NM_001318060	10926	NM_006716	ENSG00000006634	DBF4	ASK|CHIF|DBF4A|ZDBF1	DBF4 zinc finger	protein-coding
chr13	110713930	110714161	+	promoter-TSS (NM_005537)	promoter-TSS (NM_005537)	345	NM_198219	3621	NM_005537	ENSG00000153487	ING1	p24ING1c|p33|p33ING1|p33ING1b|p47|p47ING1a	inhibitor of growth family member 1	protein-coding
chr17	58352000	58352547	+	promoter-TSS (NM_003168)	promoter-TSS (NM_003168)	-72	NR_073470	6827	NM_003168	ENSG00000213246	SUPT4H1	SPT4|SPT4H|SUPT4H|Supt4a	SPT4 homolog, DSIF elongation factor subunit	protein-coding
chr13	109272145	109272447	+	Intergenic	LTR9|LTR|ERV1	-104993	NR_047700	100885782	NR_047700	ENSG00000236242	MYO16-AS1	-	MYO16 antisense RNA 1	ncRNA
chr20	324324	324468	+	intron (NR_109990, intron 1 of 2)	CpG	856	NR_109990	100507459	NR_109990		NRSN2-AS1	-	NRSN2 antisense RNA 1	ncRNA
chr2	231708815	231709057	+	intron (NM_001099285, intron 1 of 4)	CpG-17106	411	NM_001099285	5757	NM_002823	ENSG00000187514	PTMA	TMSA	prothymosin alpha	protein-coding
chr6	89081730	89082012	+	intron (NM_006813, intron 1 of 1)	CpG	1120	NM_006813	10957	NM_006813	ENSG00000146278	PNRC1	B4-2|PNAS-145|PROL2|PRR2	proline rich nuclear receptor coactivator 1	protein-coding
chr10	3067495	3067622	+	promoter-TSS (NM_001323069)	promoter-TSS (NM_001323069)	10	NM_001323068	5214	NM_002627	ENSG00000067057	PFKP	ATP-PFK|PFK-C|PFK-P|PFKF	phosphofructokinase, platelet	protein-coding
chr7	66740541	66740870	+	promoter-TSS (NM_001367742)	promoter-TSS (NM_001367742)	-28	NM_001367735	27342	NM_014504	ENSG00000154710	RABGEF1	RABEX5|RAP1|rabex-5	RAB guanine nucleotide exchange factor 1	protein-coding
chr13	109267536	109267684	+	Intergenic	HERVH-int|LTR|ERV1	-100307	NR_047700	100885782	NR_047700	ENSG00000236242	MYO16-AS1	-	MYO16 antisense RNA 1	ncRNA
chr22	16563157	16563285	+	Intergenic	(CAAGCCAGC)n|Simple_repeat|Simple_repeat	29589	NM_014406	150160	NM_014406	ENSG00000198445	CCT8L2	CESK1	chaperonin containing TCP1 subunit 8 like 2	protein-coding
chr19	3190838	3191193	+	intron (NM_020170, intron 1 of 14)	CpG	5085	NM_001321463	56926	NM_020170	ENSG00000125912	NCLN	NET59	nicalin	protein-coding
chr12	52826800	52826909	+	intron (NM_175834, intron 4 of 8)	intron (NM_175834, intron 4 of 8)	7457	NM_175834	338785	NM_175834	ENSG00000185640	KRT79	K6L|KRT6L	keratin 79	protein-coding
chr16	89923320	89923539	+	promoter-TSS (NM_006086)	promoter-TSS (NM_006086)	87	NM_006086	10381	NM_006086	ENSG00000258947	TUBB3	CDCBM|CDCBM1|CFEOM3|CFEOM3A|FEOM3|TUBB4|beta-4	tubulin beta 3 class III	protein-coding
chr15	84654084	84654434	+	promoter-TSS (NR_130944)	promoter-TSS (NR_130944)	-13	NR_130944	84942	NM_032856	ENSG00000177082	WDR73	GAMOS|GAMOS1|HSPC264	WD repeat domain 73	protein-coding
chr1	36397738	36398011	+	promoter-TSS (NM_032881)	promoter-TSS (NM_032881)	34	NM_032881	84967	NM_032881	ENSG00000181817	LSM10	MST074|MSTP074	LSM10, U7 small nuclear RNA associated	protein-coding
chr12	52676266	52676401	+	exon (NM_006121, exon 7 of 9)	exon (NM_006121, exon 7 of 9)	4074	NM_006121	3848	NM_006121	ENSG00000167768	KRT1	CK1|EHK|EHK1|EPPK|K1|KRT1A|NEPPK	keratin 1	protein-coding
chr17	82716658	82716828	+	promoter-TSS (NR_136400)	promoter-TSS (NR_136400)	37	NM_024619	79672	NM_024619	ENSG00000141560	FN3KRP	FN3KL	fructosamine 3 kinase related protein	protein-coding
chr1	244863030	244863581	+	intron (NM_004501, intron 1 of 13)	CpG	1220	NM_004501	3192	NM_004501	ENSG00000153187	HNRNPU	EIEE54|GRIP120|HNRNPU-AS1|HNRPU|SAF-A|SAFA|U21.1|hnRNP U|pp120	heterogeneous nuclear ribonucleoprotein U	protein-coding
chr6	17600228	17600368	+	promoter-TSS (NM_016255)	promoter-TSS (NM_016255)	-4	NM_016255	51439	NM_016255	ENSG00000137414	FAM8A1	AHCP	family with sequence similarity 8 member A1	protein-coding
chr5	373835	373970	+	intron (NM_020731, intron 3 of 11)	CpG	69258	NR_126522	116349	NM_138464	ENSG00000221990	EXOC3-AS1	C5orf55	EXOC3 antisense RNA 1	ncRNA
chr6	75601722	75602041	+	promoter-TSS (NM_015571)	promoter-TSS (NM_015571)	1	NM_015571	26054	NM_015571	ENSG00000112701	SENP6	SSP1|SUSP1	SUMO specific peptidase 6	protein-coding
chr9	96418618	96418996	+	promoter-TSS (NM_153695)	promoter-TSS (NM_153695)	-437	NM_153695	195828	NM_153695	ENSG00000165244	ZNF367	AFF29|CDC14B|ZFF29	zinc finger protein 367	protein-coding
chr1	35718604	35718759	+	intron (NM_152374, intron 1 of 1)	CpG	203	NM_152374	127703	NM_152374	ENSG00000142686	C1orf216	-	chromosome 1 open reading frame 216	protein-coding
chr1	28515325	28515526	+	intron (NM_001048199, intron 3 of 11)	AluSx3|SINE|Alu	-2801	NM_001048195	1104	NM_001269	ENSG00000180198	RCC1	CHC1|RCC1-I|SNHG3-RCC1	regulator of chromosome condensation 1	protein-coding
chr11	64165892	64166361	+	promoter-TSS (NM_014067)	promoter-TSS (NM_014067)	-13	NM_014067	28992	NM_014067	ENSG00000133315	MACROD1	LRP16	mono-ADP ribosylhydrolase 1	protein-coding
chr6	116100862	116101041	+	promoter-TSS (NM_152729)	promoter-TSS (NM_152729)	98	NM_152729	221294	NM_152729	ENSG00000178425	NT5DC1	C6orf200|LP2642|NT5C2L1	5'-nucleotidase domain containing 1	protein-coding
chr20	50055073	50055255	+	Intergenic	Intergenic	-13535	NR_051976	100887755	NR_051976		TRERNA1	LINC00651|treRNA	translation regulatory long non-coding RNA 1	ncRNA
chr6	1383999	1384277	+	Intergenic	CpG	-5438	NM_001452	2295	NM_001452	ENSG00000137273	FOXF2	FKHL6|FREAC-2|FREAC2	forkhead box F2	protein-coding
chr2	61471304	61471617	+	promoter-TSS (NM_014709)	promoter-TSS (NM_014709)	-373	NM_014709	9736	NM_014709	ENSG00000115464	USP34	-	ubiquitin specific peptidase 34	protein-coding
chr2	32010763	32011117	+	promoter-TSS (NM_015955)	promoter-TSS (NM_015955)	68	NR_126034	51072	NM_015955	ENSG00000162959	MEMO1	C2orf4|CGI-27|MEMO|NS5ATP7	mediator of cell motility 1	protein-coding
chr8	47260961	47261321	+	intron (NM_001352942, intron 1 of 17)	CpG	203	NM_001080394	23514	NM_001080394	ENSG00000164808	SPIDR	KIAA0146	scaffold protein involved in DNA repair	protein-coding
chr13	49996537	49996769	+	promoter-TSS (NM_213590)	promoter-TSS (NM_213590)	-152	NR_037407	100500908	NR_037407	ENSG00000264864	MIR3613	-	microRNA 3613	ncRNA
chr19	10315837	10316048	+	promoter-TSS (NM_001031734)	promoter-TSS (NM_001031734)	73	NM_001031734	112812	NM_080665	ENSG00000267673	FDX2	FDX1L|MEOAL	ferredoxin 2	protein-coding
chr17	50201485	50201715	+	promoter-TSS (NM_000088)	promoter-TSS (NM_000088)	39	NM_000088	1277	NM_000088	ENSG00000108821	COL1A1	EDSARTH1|EDSC|OI1|OI2|OI3|OI4	collagen type I alpha 1 chain	protein-coding
chr6	26204824	26204958	+	exon (NM_003545, exon 1 of 1)	exon (NM_003545, exon 1 of 1)	246	NM_003545	8367	NM_003545	ENSG00000276966	HIST1H4E	H4/j|H4FJ	histone cluster 1 H4 family member e	protein-coding
chr3	184314842	184314972	+	promoter-TSS (NM_182917)	promoter-TSS (NM_182917)	-257	NM_182917	1981	NM_004953	ENSG00000114867	EIF4G1	EIF-4G1|EIF4F|EIF4G|EIF4GI|P220|PARK18	eukaryotic translation initiation factor 4 gamma 1	protein-coding
chr6	150068629	150068822	+	intron (NM_024518, intron 1 of 4)	intron (NM_024518, intron 1 of 4)	396	NM_024518	79465	NM_024518	ENSG00000131019	ULBP3	N2DL-3|NKG2DL3|RAET1N	UL16 binding protein 3	protein-coding
chr19	15331292	15331626	+	intron (NM_001330384, intron 1 of 11)	CpG	1080	NM_001330384	23476	NM_014299	ENSG00000141867	BRD4	CAP|HUNK1|HUNKI|MCAP	bromodomain containing 4	protein-coding
chr6	10426228	10426459	+	Intergenic	CpG	-6283	NM_001042425	7020	NM_003220	ENSG00000137203	TFAP2A	AP-2|AP-2alpha|AP2TF|BOFS|TFAP2	transcription factor AP-2 alpha	protein-coding
chr2	84907274	84907426	+	TTS (NM_021103)	TTS (NM_021103)	1694	NM_021103	9168	NM_021103	ENSG00000034510	TMSB10	MIG12|TB10	thymosin beta 10	protein-coding
chr1	9234790	9235175	+	5' UTR (NM_004285, exon 1 of 5)	5' UTR (NM_004285, exon 1 of 5)	208	NM_004285	9563	NM_004285	ENSG00000049239	H6PD	CORTRD1|G6PDH|GDH	hexose-6-phosphate dehydrogenase/glucose 1-dehydrogenase	protein-coding
chr11	65864434	65864583	+	exon (NM_001350283, exon 11 of 16)	exon (NM_001350283, exon 11 of 16)	4075	NM_025128	80198	NM_025128	ENSG00000172732	MUS81	SLX3	MUS81 structure-specific endonuclease subunit	protein-coding
chr17	57861859	57862145	+	3' UTR (NM_001292025, exon 11 of 11)	3' UTR (NM_001292025, exon 11 of 11)	-11958	NM_016070	51649	NM_016070	ENSG00000181610	MRPS23	CGI-138|HSPC329|MRP-S23	mitochondrial ribosomal protein S23	protein-coding
chr10	78973675	78973865	+	intron (NR_015429, intron 3 of 7)	CpG	93678	NR_024431	283050	NR_015429	ENSG00000224596	ZMIZ1-AS1	-	ZMIZ1 antisense RNA 1	ncRNA
chr2	10122464	10122802	+	promoter-TSS (NM_001165931)	promoter-TSS (NM_001165931)	65	NM_001165931	6241	NM_001034	ENSG00000171848	RRM2	R2|RR2|RR2M	ribonucleotide reductase regulatory subunit M2	protein-coding
chr2	101474156	101474329	+	intron (NM_001367510, intron 1 of 10)	CpG	870	NM_001145664	731220	NM_207403	ENSG00000196460	RFX8	-	RFX family member 8, lacking RFX DNA binding domain	protein-coding
chr19	48954682	48954953	+	promoter-TSS (NM_138764)	promoter-TSS (NM_138764)	-43	NM_001291430	581	NM_004324	ENSG00000087088	BAX	BCL2L4	BCL2 associated X, apoptosis regulator	protein-coding
chr10	23095547	23095746	+	promoter-TSS (NM_012228)	promoter-TSS (NM_012228)	67	NM_012228	22921	NM_012228	ENSG00000148450	MSRB2	CBS-1|CBS1|CGI-131|MSRB|PILB	methionine sulfoxide reductase B2	protein-coding
chr2	61471000	61471137	+	promoter-TSS (NM_014709)	promoter-TSS (NM_014709)	19	NM_014709	9736	NM_014709	ENSG00000115464	USP34	-	ubiquitin specific peptidase 34	protein-coding
chr2	202376397	202376531	+	5' UTR (NM_001204, exon 1 of 13)	5' UTR (NM_001204, exon 1 of 13)	137	NM_001204	659	NM_001204	ENSG00000204217	BMPR2	BMPR-II|BMPR3|BMR2|BRK-3|POVD1|PPH1|T-ALK	bone morphogenetic protein receptor type 2	protein-coding
chr2	224585280	224585455	+	promoter-TSS (NM_003590)	promoter-TSS (NM_003590)	-4	NM_003590	8452	NM_003590	ENSG00000036257	CUL3	CUL-3|PHA2E	cullin 3	protein-coding
chr10	119080720	119080916	+	promoter-TSS (NM_003750)	promoter-TSS (NM_003750)	-1	NM_003750	8661	NM_003750	ENSG00000107581	EIF3A	EIF3|EIF3S10|P167|TIF32|eIF3-p170|eIF3-theta|p180|p185	eukaryotic translation initiation factor 3 subunit A	protein-coding
chr19	41353843	41354037	+	promoter-TSS (NM_000660)	promoter-TSS (NM_000660)	-18	NM_000660	7040	NM_000660	ENSG00000105329	TGFB1	CED|DPD1|IBDIMDE|LAP|TGFB|TGFbeta	transforming growth factor beta 1	protein-coding
chr19	33195012	33195121	+	intron (NM_002333, intron 1 of 6)	CpG	736	NM_002333	4037	NM_002333	ENSG00000130881	LRP3	-	LDL receptor related protein 3	protein-coding
chr7	112790311	112790452	+	promoter-TSS (NM_001287497)	promoter-TSS (NM_001287497)	12	NM_001287497	64418	NM_022484	ENSG00000146802	TMEM168	-	transmembrane protein 168	protein-coding
chr3	41199359	41199615	+	promoter-TSS (NM_001330729)	promoter-TSS (NM_001330729)	-18	NM_001330729	1499	NM_001904	ENSG00000168036	CTNNB1	CTNNB|EVR7|MRD19|NEDSDV|armadillo	catenin beta 1	protein-coding
chr4	145619200	145619380	+	promoter-TSS (NM_172250)	promoter-TSS (NM_172250)	-95	NM_172250	166785	NM_172250	ENSG00000151611	MMAA	cblA	metabolism of cobalamin associated A	protein-coding
chr1	113759472	113759617	+	promoter-TSS (NM_001323041)	promoter-TSS (NM_001323041)	-4	NM_001323049	10745	NM_006608	ENSG00000116793	PHTF1	PHTF	putative homeodomain transcription factor 1	protein-coding
chr7	140177133	140177430	+	promoter-TSS (NR_024451)	promoter-TSS (NR_024451)	20	NR_024451	100134229	NR_024451	ENSG00000260231	KDM7A-DT	JHDM1D-AS1	KDM7A divergent transcript	ncRNA
chr5	9546282	9546538	+	promoter-TSS (NM_003966)	promoter-TSS (NM_003966)	210	NR_045196	100505806	NR_045196	ENSG00000250786	SNHG18	-	small nucleolar RNA host gene 18	ncRNA
chr2	207530162	207530393	+	intron (NR_163946, intron 1 of 8)	CpG	315	NM_001371427
chr3	111071276	111071412	+	promoter-TSS (NM_001243286)	promoter-TSS (NM_001243286)	-472	NM_001243288	25945	NM_015480	ENSG00000177707	NECTIN3	CD113|CDW113|NECTIN-3|PPR3|PRR3|PVRL3|PVRR3	nectin cell adhesion molecule 3	protein-coding
chr12	113185388	113185526	+	promoter-TSS (NM_001286215)	promoter-TSS (NM_001286215)	21	NM_001111322	79039	NM_024072	ENSG00000123064	DDX54	DP97	DEAD-box helicase 54	protein-coding
chr15	83067205	83067416	+	promoter-TSS (NM_025238)	promoter-TSS (NM_025238)	-25	NR_039740	100616404	NR_039740	ENSG00000263643	MIR4515	mir-4515	microRNA 4515	ncRNA
chr5	178205232	178205473	+	intron (NM_031266, intron 2 of 7)	CpG-22897	819	NM_031266	3182	NM_004499	ENSG00000197451	HNRNPAB	ABBP1|HNRPAB	heterogeneous nuclear ribonucleoprotein A/B	protein-coding
chr22	38755579	38755743	+	promoter-TSS (NM_001199580)	promoter-TSS (NM_001199580)	-195	NM_001199580	25777	NM_015374	ENSG00000100242	SUN2	UNC84B	Sad1 and UNC84 domain containing 2	protein-coding
chr8	118111833	118112078	+	promoter-TSS (NM_000127)	promoter-TSS (NM_000127)	-136	NM_000127	2131	NM_000127	ENSG00000182197	EXT1	EXT|LGCR|LGS|TRPS2|TTV	exostosin glycosyltransferase 1	protein-coding
chr4	99946487	99947053	+	promoter-TSS (NM_001278311)	promoter-TSS (NM_001278311)	-152	NM_001278310	79982	NM_024920	ENSG00000164031	DNAJB14	EGNR9427|PRO34683	DnaJ heat shock protein family (Hsp40) member B14	protein-coding
chr12	57627520	57627899	+	exon (NM_001276468, exon 9 of 10)	exon (NM_001276468, exon 9 of 10)	4970	NM_001276468	2583	NM_001478	ENSG00000135454	B4GALNT1	GALGT|GALNACT|GalNAc-T|SPG26	beta-1,4-N-acetyl-galactosaminyltransferase 1	protein-coding
chr19	49850765	49851210	+	promoter-TSS (NM_017432)	promoter-TSS (NM_017432)	-5	NM_001364750	53635	NM_017432	ENSG00000104960	PTOV1	ACID2|PTOV-1	PTOV1 extended AT-hook containing adaptor protein	protein-coding
chr15	41231314	41231433	+	promoter-TSS (NM_001286441)	promoter-TSS (NM_001286441)	105	NM_007236	11261	NM_007236	ENSG00000187446	CHP1	CHP|SLC9A1BP|SPAX9|Sid470p|p22|p24	calcineurin like EF-hand protein 1	protein-coding
chr5	132777273	132777461	+	promoter-TSS (NM_015146)	promoter-TSS (NM_015146)	-128	NM_015146	23176	NM_015146	ENSG00000164402	SEPTIN8	SEP2|SEPT8	septin 8	protein-coding
chr1	37808336	37808694	+	promoter-TSS (NM_024640)	promoter-TSS (NM_024640)	-307	NM_024640	79693	NM_024640	ENSG00000196449	YRDC	DRIP3|IRIP|SUA5	yrdC N6-threonylcarbamoyltransferase domain containing	protein-coding
chr14	81219364	81219610	+	intron (NM_201595, intron 1 of 8)	intron (NM_201595, intron 1 of 8)	1472	NM_015859	2957	NM_015859	ENSG00000165417	GTF2A1	TF2A1|TFIIA|TFIIA-42|TFIIAL	general transcription factor IIA subunit 1	protein-coding
chr19	1259230	1259651	+	TTS (NM_177401)	TTS (NM_177401)	-9828	NM_001280	1153	NM_001280	ENSG00000099622	CIRBP	CIRP	cold inducible RNA binding protein	protein-coding
chr3	49029208	49029495	+	promoter-TSS (NM_000884)	promoter-TSS (NM_000884)	47	NM_000884	3615	NM_000884	ENSG00000178035	IMPDH2	IMPD2|IMPDH-II	inosine monophosphate dehydrogenase 2	protein-coding
chr10	93893866	93894036	+	promoter-TSS (NR_144335)	promoter-TSS (NR_144335)	-27	NR_144336	159371	NM_153226	ENSG00000176273	SLC35G1	C10orf60|POST|TMEM20	solute carrier family 35 member G1	protein-coding
chr22	50525351	50525610	+	TTS (NM_001257988)	TTS (NM_001257988)	124	NM_001169111	9997	NM_005138	ENSG00000130489	SCO2	CEMCOX1|ECGF1|Gliostatin|MYP6|PD-ECGF|SCO1L|TP|TYMP|TdRPase	SCO cytochrome c oxidase assembly protein 2	protein-coding
chr20	31836273	31836441	+	Intergenic	Intergenic	9247	NM_004118	2307	NM_004118	ENSG00000179772	FOXS1	FKHL18|FREAC10	forkhead box S1	protein-coding
chr6	36678627	36678855	+	promoter-TSS (NM_000389)	promoter-TSS (NM_000389)	27	NM_000389	1026	NM_000389	ENSG00000124762	CDKN1A	CAP20|CDKN1|CIP1|MDA-6|P21|SDI1|WAF1|p21CIP1	cyclin dependent kinase inhibitor 1A	protein-coding
chr15	34038627	34038864	+	intron (NM_020371, intron 1 of 5)	CpG	459	NM_020371	57099	NM_020371	ENSG00000169857	AVEN	PDCD12	apoptosis and caspase activation inhibitor	protein-coding
chr6	26217049	26217164	+	promoter-TSS (NM_003518)	promoter-TSS (NM_003518)	186	NM_021052	3012	NM_021052	ENSG00000277075	HIST1H2AE	H2A.1|H2A.2|H2A/a|H2AFA	histone cluster 1 H2A family member e	protein-coding
chr12	6944410	6944683	+	TTS (NR_023317)	TTS (NR_023317)	524	NM_138425	113246	NM_138425	ENSG00000111678	C12orf57	C10|GRCC10	chromosome 12 open reading frame 57	protein-coding
chrX	41334084	41334305	+	promoter-TSS (NM_001193416)	promoter-TSS (NM_001193416)	28	NM_001363819	1654	NM_001356	ENSG00000215301	DDX3X	CAP-Rf|DBX|DDX14|DDX3|HLP2|MRX102	DEAD-box helicase 3 X-linked	protein-coding
chr2	207166301	207167011	+	promoter-TSS (NM_003709)	promoter-TSS (NM_003709)	200	NM_001270942	8609	NM_003709	ENSG00000118263	KLF7	UKLF	Kruppel like factor 7	protein-coding
chr2	219245409	219245607	+	promoter-TSS (NM_001330213)	promoter-TSS (NM_001330213)	29	NM_001330213	8576	NM_003691	ENSG00000115661	STK16	KRCT|MPSK|PKL12|PSK|TSF1|hPSK	serine/threonine kinase 16	protein-coding
chr6	34244128	34244604	+	intron (NM_002131, intron 5 of 5)	intron (NM_002131, intron 5 of 5)	3693	NR_106893	102465502	NR_106893	ENSG00000276404	MIR6835	hsa-mir-6835	microRNA 6835	ncRNA
chr12	49264416	49264821	+	promoter-TSS (NM_032704)	promoter-TSS (NM_032704)	-464	NM_032704	84790	NM_032704	ENSG00000167553	TUBA1C	TUBA6|bcm948	tubulin alpha 1c	protein-coding
chr11	65497381	65497782	+	promoter-TSS (NR_002819)	promoter-TSS (NR_002819)	-157	NR_002819	378938	NR_002819	ENSG00000251562	MALAT1	HCN|LINC00047|NCRNA00047|NEAT2|PRO2853	metastasis associated lung adenocarcinoma transcript 1	ncRNA
chr15	41402341	41402589	+	promoter-TSS (NM_016013)	promoter-TSS (NM_016013)	31	NM_016013	51103	NM_016013	ENSG00000137806	NDUFAF1	CGI-65|CGI65|CIA30|MC1DN11	NADH:ubiquinone oxidoreductase complex assembly factor 1	protein-coding
chr16	740877	741048	+	promoter-TSS (NM_022493)	promoter-TSS (NM_022493)	35	NM_001304799	64428	NM_022493	ENSG00000103245	CIAO3	HPRN|IOP1|LET1L|NAR1|NARFL|PRN	cytosolic iron-sulfur assembly component 3	protein-coding
chr17	81419489	81419640	+	intron (NM_001291324, intron 1 of 27)	CpG	-18786	NR_039894	100616294	NR_039894	ENSG00000266392	MIR4740	-	microRNA 4740	ncRNA
chr19	11140943	11141174	+	Intergenic	Intergenic	14724	NM_001317033	147841	NM_182513	ENSG00000161888	SPC24	SPBC24	SPC24 component of NDC80 kinetochore complex	protein-coding
chr9	129178113	129178355	+	promoter-TSS (NM_203434)	promoter-TSS (NM_203434)	27	NM_203434	389792	NM_203434	ENSG00000188483	IER5L	bA247A12.2	immediate early response 5 like	protein-coding
chr2	177212842	177213145	+	promoter-TSS (NR_157853)	promoter-TSS (NR_157853)	199	NR_138470	220988	NM_194247	ENSG00000170144	HNRNPA3	2610510D13Rik|D10S102|FBRNP|HNRPA3	heterogeneous nuclear ribonucleoprotein A3	protein-coding
chr1	58784289	58784458	+	promoter-TSS (NR_034014)	promoter-TSS (NR_034014)	-326	NM_002228	3725	NM_002228	ENSG00000177606	JUN	AP-1|AP1|c-Jun|p39	Jun proto-oncogene, AP-1 transcription factor subunit	protein-coding
chr11	62727035	62727525	+	promoter-TSS (NM_001318812)	promoter-TSS (NM_001318812)	104	NR_037946	100534595	NR_037946	ENSG00000234857	HNRNPUL2-BSCL2	-	HNRNPUL2-BSCL2 readthrough (NMD candidate)	ncRNA
chr1	41241333	41241464	+	intron (NM_001172218, intron 1 of 15)	CpG	908	NM_001172219	22955	NM_012236	ENSG00000010803	SCMH1	Scml3	Scm polycomb group protein homolog 1	protein-coding
chr17	77140903	77141543	+	intron (NM_001143999, intron 1 of 16)	CpG	254	NM_003003	6397	NM_003003	ENSG00000129657	SEC14L1	PRELID4A|SEC14L	SEC14 like lipid binding 1	protein-coding
chr8	73008846	73009038	+	promoter-TSS (NM_003218)	promoter-TSS (NM_003218)	78	NM_003218	7013	NM_003218	ENSG00000147601	TERF1	PIN2|TRBF1|TRF|TRF1|hTRF1-AS|t-TRF1	telomeric repeat binding factor 1	protein-coding
chr8	144137707	144137949	+	promoter-TSS (NM_016458)	promoter-TSS (NM_016458)	54	NM_016458	51236	NM_016458	ENSG00000235173	HGH1	BRP16|BRP16L|C8orf30A|C8orf30B|FAM203A|FAM203B	HGH1 homolog	protein-coding
chr11	66324812	66325136	+	Intergenic	Intergenic	-7930	NM_020404	57124	NM_020404	ENSG00000174807	CD248	CD164L1|TEM1	CD248 molecule	protein-coding
chr17	28951203	28951317	+	5' UTR (NM_020889, exon 1 of 9)	5' UTR (NM_020889, exon 1 of 9)	258	NM_020889	57649	NM_020889	ENSG00000109118	PHF12	PF1	PHD finger protein 12	protein-coding
chr19	58387196	58387402	+	promoter-TSS (NM_001009)	promoter-TSS (NM_001009)	30	NM_001009	6193	NM_001009	ENSG00000083845	RPS5	S5	ribosomal protein S5	protein-coding
chr5	62306240	62306384	+	5' UTR (NM_004520, exon 1 of 20)	5' UTR (NM_004520, exon 1 of 20)	150	NM_004520	3796	NM_004520	ENSG00000068796	KIF2A	CDCBM3|HK2|KIF2	kinesin family member 2A	protein-coding
chr11	65720581	65720881	+	exon (NM_032193, exon 1 of 4)	exon (NM_032193, exon 1 of 4)	207	NM_032193	84153	NM_032193	ENSG00000172922	RNASEH2C	AGS3|AYP1	ribonuclease H2 subunit C	protein-coding
chr7	66921099	66921252	+	promoter-TSS (NM_017994)	promoter-TSS (NM_017994)	-50	NM_017994	55069	NM_017994	ENSG00000106609	TMEM248	C7orf42	transmembrane protein 248	protein-coding
chr2	150486135	150486593	+	intron (NM_005168, intron 3 of 5)	CpG	1331	NM_005168	390	NM_005168	ENSG00000115963	RND3	ARHE|Rho8|RhoE|memB	Rho family GTPase 3	protein-coding
chr10	4826186	4826394	+	promoter-TSS (NM_001040177)	promoter-TSS (NM_001040177)	83	NM_001040177	83592	NM_031436	ENSG00000165568	AKR1E2	AKR1CL2|AKRDC1|LoopADR|TAKR|hTSP|htAKR	aldo-keto reductase family 1 member E2	protein-coding
chr6	26156635	26156895	+	exon (NM_005321, exon 1 of 1)	exon (NM_005321, exon 1 of 1)	434	NM_005321	3008	NM_005321	ENSG00000168298	HIST1H1E	H1.4|H1E|H1F4|H1s-4|RMNS|dJ221C16.5	histone cluster 1 H1 family member e	protein-coding
chr19	58380969	58381136	+	promoter-TSS (NR_049780)	promoter-TSS (NR_049780)	-22	NR_049780	116412	NM_138466	ENSG00000152475	ZNF837	-	zinc finger protein 837	protein-coding
chr1	23343844	23344011	+	intron (NM_005826, intron 1 of 10)	CpG	357	NM_001297620	10236	NM_005826	ENSG00000125944	HNRNPR	HNRPR|hnRNP-R	heterogeneous nuclear ribonucleoprotein R	protein-coding
chr3	156674560	156674736	+	promoter-TSS (NM_001184717)	promoter-TSS (NM_001184717)	58	NM_015508	25976	NM_015508	ENSG00000163659	TIPARP	ARTD14|PARP7|pART14	TCDD inducible poly(ADP-ribose) polymerase	protein-coding
chr11	62612374	62612876	+	promoter-TSS (NM_000327)	promoter-TSS (NM_000327)	-116	NM_000327	6094	NM_000327	ENSG00000149489	ROM1	ROM|ROSP1|RP7|TSPAN23	retinal outer segment membrane protein 1	protein-coding
chr15	60592114	60592445	+	intron (NM_134260, intron 1 of 11)	CpG	247	NM_134262	6095	NM_002943	ENSG00000069667	RORA	IDDECA|NR1F1|ROR1|ROR2|ROR3|RZR-ALPHA|RZRA	RAR related orphan receptor A	protein-coding
chr11	65575736	65576320	+	promoter-TSS (NM_001351087)	promoter-TSS (NM_001351087)	-10	NM_001351087	254102	NM_001099409	ENSG00000173442	EHBP1L1	-	EH domain binding protein 1 like 1	protein-coding
chr17	78329471	78329753	+	Intergenic	Intergenic	30467	NM_003955	9021	NM_003955	ENSG00000184557	SOCS3	ATOD4|CIS3|Cish3|SOCS-3|SSI-3|SSI3	suppressor of cytokine signaling 3	protein-coding
chr5	178627104	178627249	+	promoter-TSS (NM_020666)	promoter-TSS (NM_020666)	-126	NM_020666	57396	NM_020666	ENSG00000113240	CLK4	-	CDC like kinase 4	protein-coding
chr20	62618768	62619159	+	Intergenic	Intergenic	-23540	NM_016354	28231	NM_016354	ENSG00000101187	SLCO4A1	OATP-E|OATP1|OATP4A1|OATPE|OATPRP1|POAT|SLC21A12	solute carrier organic anion transporter family member 4A1	protein-coding
chr11	93741257	93741489	+	promoter-TSS (NM_001351989)	promoter-TSS (NM_001351989)	122	NM_024116	79101	NM_024116	ENSG00000166012	TAF1D	JOSD3|RAFI41|TAF(I)41|TAFI41	TATA-box binding protein associated factor, RNA polymerase I subunit D	protein-coding
chr7	107580109	107580282	+	promoter-TSS (NM_018844)	promoter-TSS (NM_018844)	-51	NR_163926
chr8	130016805	130016979	+	promoter-TSS (NM_001353253)	promoter-TSS (NM_001353253)	-195	NM_001353305	51571	NM_016623	ENSG00000153310	FAM49B	BM-009|L1	family with sequence similarity 49 member B	protein-coding
chr11	69744617	69744810	+	Intergenic	L1MB5|LINE|L1	30628	NM_002007	2249	NM_002007	ENSG00000075388	FGF4	FGF-4|HBGF-4|HST|HST-1|HSTF-1|HSTF1|K-FGF|KFGF	fibroblast growth factor 4	protein-coding
chr17	75205413	75205647	+	promoter-TSS (NM_001330472)	promoter-TSS (NM_001330472)	80	NM_001303276	79902	NM_024844	ENSG00000125450	NUP85	FROUNT|NPHS17|Nup75	nucleoporin 85	protein-coding
chr9	62802506	62802731	+	intron (NR_121647, intron 1 of 4)	CpG	1153	NR_121647	103352539	NR_121647	ENSG00000238113	LINC01410	-	long intergenic non-protein coding RNA 1410	ncRNA
chr17	30292004	30292115	+	promoter-TSS (NM_000386)	promoter-TSS (NM_000386)	-115	NM_000386	642	NM_000386	ENSG00000108578	BLMH	BH|BMH	bleomycin hydrolase	protein-coding
chr2	12057524	12057709	+	intron (NR_110196, intron 2 of 5)	intron (NR_110196, intron 2 of 5)	50500	NR_110197	100506457	NR_110196	ENSG00000224184	MIR3681HG	-	MIR3681 host gene	ncRNA
chr7	35801077	35801506	+	promoter-TSS (NR_120512)	promoter-TSS (NR_120512)	72	NM_001363715	989	NM_001788	ENSG00000122545	SEPTIN7	CDC10|CDC3|NBLA02942|SEPT7|SEPT7A	septin 7	protein-coding
chr12	12786887	12787171	+	exon (NM_001130415, exon 2 of 2)	exon (NM_001130415, exon 2 of 2)	1370	NM_030817	81575	NM_030817	ENSG00000178878	APOLD1	VERGE	apolipoprotein L domain containing 1	protein-coding
chr9	127186470	127186579	+	intron (NM_001190729, intron 11 of 17)	intron (NM_001190729, intron 11 of 17)	-63889	NM_012098	23452	NM_012098	ENSG00000136859	ANGPTL2	ARP2|HARP	angiopoietin like 2	protein-coding
chr8	38468420	38468626	+	promoter-TSS (NM_001354369)	promoter-TSS (NM_001354369)	112	NM_001174063	2260	NM_015850	ENSG00000077782	FGFR1	BFGFR|CD331|CEK|ECCL|FGFBR|FGFR-1|FLG|FLT-2|FLT2|HBGFR|HH2|HRTFDS|KAL2|N-SAM|OGD|bFGF-R-1	fibroblast growth factor receptor 1	protein-coding
chr8	96261690	96261836	+	promoter-TSS (NM_001290225)	promoter-TSS (NM_001290225)	-139	NM_001290225	9791	NM_014754	ENSG00000156471	PTDSS1	LMHD|PSS1|PSSA	phosphatidylserine synthase 1	protein-coding
chr1	234610203	234610353	+	promoter-TSS (NM_182972)	promoter-TSS (NM_182972)	-753	NM_001077397	359948	NM_182972	ENSG00000168264	IRF2BP2	CVID14	interferon regulatory factor 2 binding protein 2	protein-coding
chr17	44218973	44219155	+	intron (NR_045058, intron 1 of 20)	CpG	611	NM_001076684	7343	NM_014233	ENSG00000108312	UBTF	CONDBA|NOR-90|UBF|UBF-1|UBF1|UBF2	upstream binding transcription factor	protein-coding
chr11	67401488	67401925	+	intron (NM_001008709, intron 1 of 6)	CpG	152	NM_002708	5499	NM_002708	ENSG00000172531	PPP1CA	PP-1A|PP1A|PP1alpha|PPP1A	protein phosphatase 1 catalytic subunit alpha	protein-coding
chr12	48157040	48157802	+	promoter-TSS (NM_001319296)	promoter-TSS (NM_001319296)	94	NM_001319299	140461	NM_024095	ENSG00000177981	ASB8	PP14212	ankyrin repeat and SOCS box containing 8	protein-coding
chr8	47260647	47260843	+	promoter-TSS (NM_001282916)	promoter-TSS (NM_001282916)	-133	NR_104581	23514	NM_001080394	ENSG00000164808	SPIDR	KIAA0146	scaffold protein involved in DNA repair	protein-coding
chr11	62839243	62839664	+	intron (NM_001369451, intron 2 of 11)	CpG-4355	137	NM_001369449	54663	NM_018093	ENSG00000133316	WDR74	Nsa1	WD repeat domain 74	protein-coding
chr17	82215579	82215697	+	Intergenic	Intergenic	-2796	NM_001316321	284001	NM_152675	ENSG00000176155	CCDC57	-	coiled-coil domain containing 57	protein-coding
chr9	92670158	92670290	+	promoter-TSS (NM_022755)	promoter-TSS (NM_022755)	-93	NM_022755	64768	NM_022755	ENSG00000127080	IPPK	C9orf12|INSP5K2|IP5K|IPK1|bA476B13.1	inositol-pentakisphosphate 2-kinase	protein-coding
chr10	80205278	80205460	+	promoter-TSS (NM_001278408)	promoter-TSS (NM_001278408)	168	NM_001157	311	NM_001157	ENSG00000122359	ANXA11	ALS23|ANX11|CAP-50|CAP50	annexin A11	protein-coding
chr1	85276216	85276343	+	promoter-TSS (NR_045484)	promoter-TSS (NR_045484)	-79	NR_045484	646626	NR_045484		LOC646626	-	uncharacterized LOC646626	ncRNA
chr17	4947693	4948535	+	intron (NM_005022, intron 1 of 2)	CpG	972	NM_005022	5216	NM_005022	ENSG00000108518	PFN1	ALS18	profilin 1	protein-coding
chr11	34051615	34052139	+	intron (NM_005898, intron 1 of 18)	CpG	146	NM_203364	4076	NM_005898	ENSG00000135387	CAPRIN1	GPIAP1|GPIP137|GRIP137|M11S1|RNG105|p137GPI	cell cycle associated protein 1	protein-coding
chr15	40331976	40332117	+	3' UTR (NM_207380, exon 11 of 11)	3' UTR (NM_207380, exon 11 of 11)	8354	NM_001301268	100505573	NM_001301268	ENSG00000259330	INAFM2	LINC00984|OGU1	InaF motif containing 2	protein-coding
chr1	21345313	21345460	+	5' UTR (NM_001113348, exon 1 of 19)	5' UTR (NM_001113348, exon 1 of 19)	118	NM_001113348	1889	NM_001397	ENSG00000117298	ECE1	ECE	endothelin converting enzyme 1	protein-coding
chr17	48544521	48544801	+	exon (NM_002145, exon 1 of 2)	exon (NM_002145, exon 1 of 2)	310	NR_102279	100874362	NR_102279	ENSG00000230148	HOXB-AS1	HOXB3OS	HOXB cluster antisense RNA 1	ncRNA
chr1	16896529	16896713	+	TTS (NR_004400).4	TTS (NR_004400).4	641	NR_004400	26863	NR_004400	ENSG00000206737	RNVU1-18	RNU1-25|RNU1-25P|RNU1-5|RNU1P1|RNU1P9|U1.15|U1P101|U1P15|vU1.18	RNA, variant U1 small nuclear 18	snRNA
chr18	44679134	44679264	+	promoter-TSS (NM_001130110)	promoter-TSS (NM_001130110)	-874	NM_001130110	26040	NM_015559	ENSG00000152217	SETBP1	MRD29|SEB	SET binding protein 1	protein-coding
chr10	5890377	5890507	+	promoter-TSS (NM_001009941)	promoter-TSS (NM_001009941)	239	NM_178150	84893	NM_032807	ENSG00000134452	FBH1	FBXO18|Fbx18|hFBH1	F-box DNA helicase 1	protein-coding
chr13	113897389	113897592	+	intron (NM_001278674, intron 1 of 7)	intron (NM_001278674, intron 1 of 7)	2387	NM_001278674	643365	NM_001039767		LINC00452	LINC00453	long intergenic non-protein coding RNA 452	protein-coding
chr19	662922	663098	+	intron (NM_194460, intron 1 of 8)	CpG	204	NM_001366018	55658	NM_017876	ENSG00000070423	RNF126	-	ring finger protein 126	protein-coding
chr19	13839817	13840052	+	non-coding (NR_036515, exon 1 of 1)	non-coding (NR_036515, exon 1 of 1)	2984	NR_036515	284454	NR_036515		LOC284454	-	uncharacterized LOC284454	ncRNA
chr16	3458358	3458525	+	intron (NM_001317095, intron 1 of 5)	CpG	396	NM_001317098	79903	NM_024845	ENSG00000122390	NAA60	HAT4|NAT15|NatF|hNaa60	N(alpha)-acetyltransferase 60, NatF catalytic subunit	protein-coding
chr5	54310686	54310829	+	promoter-TSS (NM_019087)	promoter-TSS (NM_019087)	-184	NM_019087	54622	NM_019087	ENSG00000185305	ARL15	ARFRP2	ADP ribosylation factor like GTPase 15	protein-coding
chr19	8321358	8321503	+	promoter-TSS (NR_135539)	promoter-TSS (NR_135539)	-17	NR_135539	4701	NM_005001	ENSG00000267855	NDUFA7	B14.5a|CI-B14.5a	NADH:ubiquinone oxidoreductase subunit A7	protein-coding
chr10	119178761	119178873	+	promoter-TSS (NR_126105)	promoter-TSS (NR_126105)	-5	NR_126106	10935	NM_006793	ENSG00000165672	PRDX3	AOP-1|AOP1|HBC189|MER5|PRO1748|SP-22|prx-III	peroxiredoxin 3	protein-coding
chr9	109013441	109013560	+	promoter-TSS (NM_001286974)	promoter-TSS (NM_001286974)	-1	NM_003798	8727	NM_003798	ENSG00000119326	CTNNAL1	ACRP|CLLP|alpha-CATU	catenin alpha like 1	protein-coding
chr2	10043954	10044162	+	promoter-TSS (NR_135558)	promoter-TSS (NR_135558)	-187	NM_001177718	8462	NM_003597	ENSG00000172059	KLF11	FKLF|FKLF1|MODY7|TIEG2|Tieg3	Kruppel like factor 11	protein-coding
chr11	69643308	69643632	+	intron (NM_053056, intron 2 of 4)	CpG-4621	2365	NM_053056	595	NM_053056	ENSG00000110092	CCND1	BCL1|D11S287E|PRAD1|U21B31	cyclin D1	protein-coding
chr14	99574416	99574644	+	intron (NM_001144995, intron 1 of 5)	intron (NM_001144995, intron 1 of 5)	29677	NM_001144995	317762	NM_001144995	ENSG00000205476	CCDC85C	-	coiled-coil domain containing 85C	protein-coding
chr17	8173476	8173648	+	promoter-TSS (NR_033294)	promoter-TSS (NR_033294)	26	NR_033294	727676	NR_033294	ENSG00000200463	SNORD118	LCC|U8	small nucleolar RNA, C/D box 118	snoRNA
chr1	226186702	226186926	+	promoter-TSS (NM_022735)	promoter-TSS (NM_022735)	-73	NM_022735	64746	NM_022735	ENSG00000182827	ACBD3	GCP60|GOCAP1|GOLPH1|PAP7	acyl-CoA binding domain containing 3	protein-coding
chr17	7351661	7351915	+	promoter-TSS (NM_001002914)	promoter-TSS (NM_001002914)	-101	NM_001002914	147040	NM_001002914	ENSG00000213859	KCTD11	C17orf36|KCASH1|REN|REN/KCTD11	potassium channel tetramerization domain containing 11	protein-coding
chr17	62627937	62628288	+	intron (NM_006039, intron 1 of 29)	CpG	442	NM_006039	9902	NM_006039	ENSG00000011028	MRC2	CD280|CLEC13E|ENDO180|UPARAP	mannose receptor C type 2	protein-coding
chr15	49620985	49621183	+	promoter-TSS (NM_152647)	promoter-TSS (NM_152647)	36	NM_020234	56986	NM_020234	ENSG00000104047	DTWD1	MDS009	DTW domain containing 1	protein-coding
chr1	26279774	26280048	+	promoter-TSS (NM_031286)	promoter-TSS (NM_031286)	-175	NM_031286	83442	NM_031286	ENSG00000142669	SH3BGRL3	HEL-S-297|SH3BP-1|TIP-B1	SH3 domain binding glutamate rich protein like 3	protein-coding
chr10	99732238	99732433	+	5' UTR (NM_001320974, exon 1 of 9)	5' UTR (NM_001320974, exon 1 of 9)	101	NM_015960	51076	NM_015960	ENSG00000119929	CUTC	CGI-32	cutC copper transporter	protein-coding
chr1	23558498	23558688	+	intron (NM_002167, intron 2 of 2)	CpG	908	NM_002167	3399	NM_002167	ENSG00000117318	ID3	HEIR-1|bHLHb25	inhibitor of DNA binding 3, HLH protein	protein-coding
chr10	27240909	27241034	+	promoter-TSS (NM_001352572)	promoter-TSS (NM_001352572)	-92	NM_001352571	91452	NM_145698	ENSG00000107897	ACBD5	-	acyl-CoA binding domain containing 5	protein-coding
chr12	111841832	111842118	+	promoter-TSS (NR_152608)	promoter-TSS (NR_152608)	-45	NR_152608	51275	NR_015404	ENSG00000234608	MAPKAPK5-AS1	C12orf47	MAPKAPK5 antisense RNA 1	ncRNA
chr10	102056121	102056239	+	promoter-TSS (NM_024541)	promoter-TSS (NM_024541)	-7	NM_024541	79591	NM_024541	ENSG00000120029	ARMH3	C10orf76	armadillo like helical domain containing 3	protein-coding
chr7	39949755	39949897	+	promoter-TSS (NR_158201)	promoter-TSS (NR_158201)	-407	NR_158201	112267983	NR_158201		LOC112267983	-	uncharacterized LOC112267983	ncRNA
chr20	56392012	56392153	+	promoter-TSS (NM_001033522)	promoter-TSS (NM_001033522)	133	NM_003600	6790	NM_003600	ENSG00000087586	AURKA	AIK|ARK1|AURA|BTAK|PPP1R47|STK15|STK6|STK7	aurora kinase A	protein-coding
chr13	111153846	111153986	+	promoter-TSS (NR_120398)	promoter-TSS (NR_120398)	250	NM_001330597	8874	NM_003899	ENSG00000102606	ARHGEF7	BETA-PIX|COOL-1|COOL1|Nbla10314|P50|P50BP|P85|P85COOL1|P85SPR|PAK3|PIXB	Rho guanine nucleotide exchange factor 7	protein-coding
chr14	22980695	22980927	+	intron (NM_001289097, intron 1 of 1)	CpG	1740	NM_032876	84962	NM_032876	ENSG00000129474	AJUBA	JUB	ajuba LIM protein	protein-coding
chr5	150449543	150449743	+	promoter-TSS (NM_001025070)	promoter-TSS (NM_001025070)	96	NM_005617	6208	NM_005617	ENSG00000164587	RPS14	EMTB|S14	ribosomal protein S14	protein-coding
chr1	26788289	26788465	+	5' UTR (NM_001202554, exon 1 of 4)	5' UTR (NM_001202554, exon 1 of 4)	189	NM_001202554	55650	NM_017837	ENSG00000060642	PIGV	GPI-MT-II|HPMRS1|PIG-V	phosphatidylinositol glycan anchor biosynthesis class V	protein-coding
chr9	88534067	88534279	+	promoter-TSS (NM_001161625)	promoter-TSS (NM_001161625)	-928	NM_001161625	158046	NM_145283	ENSG00000130045	NXNL2	C9orf121|RDCVF2|RdCVF2L	nucleoredoxin like 2	protein-coding
chr6	26055868	26056073	+	exon (NM_005319, exon 1 of 1)	exon (NM_005319, exon 1 of 1)	501	NM_005319	3006	NM_005319	ENSG00000187837	HIST1H1C	H1.2|H1C|H1F2|H1s-1	histone cluster 1 H1 family member c	protein-coding
chr17	59844052	59844592	+	Intergenic	AluJb|SINE|Alu	3056	NR_029493	406991	NR_029493	ENSG00000284190	MIR21	MIRN21|hsa-mir-21|miR-21|miRNA21	microRNA 21	ncRNA
chr12	26114466	26114605	+	Intergenic	CpG	10502	NM_030762	79365	NM_030762	ENSG00000123095	BHLHE41	BHLHB3|DEC2|SHARP1|hDEC2	basic helix-loop-helix family member e41	protein-coding
chr11	68038805	68039188	+	promoter-TSS (NM_006019)	promoter-TSS (NM_006019)	-29	NM_001351059	10312	NM_006019	ENSG00000110719	TCIRG1	ATP6N1C|ATP6V0A3|Atp6i|OC-116kDa|OC116|OPTB1|Stv1|TIRC7|Vph1|a3	T cell immune regulator 1, ATPase H+ transporting V0 subunit a3	protein-coding
chr17	51153498	51153647	+	promoter-TSS (NM_000269)	promoter-TSS (NM_000269)	13	NM_001018136	654364	NM_001018136	ENSG00000011052	NME1-NME2	NM23-LV|NMELV	NME1-NME2 readthrough	protein-coding
chr2	202033808	202033974	+	promoter-TSS (NM_003507)	promoter-TSS (NM_003507)	-696	NM_003507	8324	NM_003507	ENSG00000155760	FZD7	FzE3	frizzled class receptor 7	protein-coding
chr13	102800286	102800428	+	intron (NM_001159596, intron 1 of 8)	CpG	1238	NM_001159596	54841	NM_017693	ENSG00000134897	BIVM	-	basic, immunoglobulin-like variable motif containing	protein-coding
chr1	159925315	159925650	+	promoter-TSS (NM_003564)	promoter-TSS (NM_003564)	25	NM_003564	8407	NM_003564	ENSG00000158710	TAGLN2	HA1756	transgelin 2	protein-coding
chr8	142771849	142772304	+	3' UTR (NM_177476, exon 4 of 4)	3' UTR (NM_177476, exon 4 of 4)	-2248	NM_001356372	432355	NM_177458	ENSG00000283992	SLURP2	SLURP-2	secreted LY6/PLAUR domain containing 2	protein-coding
chr15	66803319	66803447	+	Intergenic	Intergenic	101147	NR_027654	4091	NM_005585	ENSG00000137834	SMAD6	AOVD2|HsT17432|MADH6|MADH7	SMAD family member 6	protein-coding
chr17	47694168	47694289	+	Intergenic	CpG	-1036	NM_014726	9755	NM_014726	ENSG00000198933	TBKBP1	ProSAPiP2|SINTBAD	TBK1 binding protein 1	protein-coding
chr14	96104687	96104930	+	Intergenic	Intergenic	65446	NM_001289139	56967	NM_020215	ENSG00000227051	C14orf132	C14orf88	chromosome 14 open reading frame 132	protein-coding
chr20	2102978	2103112	+	exon (NM_080836, exon 2 of 4)	exon (NM_080836, exon 2 of 4)	1218	NM_080836	140901	NM_080836	ENSG00000125834	STK35	CLIK1|STK35L1	serine/threonine kinase 35	protein-coding
chr11	66616098	66616942	+	promoter-TSS (NM_001198845)	promoter-TSS (NM_001198845)	-62	NM_001198846	100526737	NM_001198845	ENSG00000248643	RBM14-RBM4	COAZ|PSP2|RBM14|SIP	RBM14-RBM4 readthrough	protein-coding
chr20	32470093	32470313	+	intron (NM_001351680, intron 2 of 8)	intron (NM_001351680, intron 2 of 8)	13287	NM_080616	140688	NM_080616	ENSG00000197183	NOL4L	C20orf112|C20orf113	nucleolar protein 4 like	protein-coding
chr1	198157032	198157289	+	5' UTR (NM_133494, exon 1 of 10)	5' UTR (NM_133494, exon 1 of 10)	162	NM_133494	140609	NM_133494	ENSG00000151414	NEK7	-	NIMA related kinase 7	protein-coding
chr17	47323925	47324197	+	promoter-TSS (NR_110881)	promoter-TSS (NR_110881)	106	NM_152347	124989	NM_152347	ENSG00000178852	EFCAB13	C17orf57	EF-hand calcium binding domain 13	protein-coding
chr2	17753259	17753435	+	promoter-TSS (NM_001130009)	promoter-TSS (NM_001130009)	463	NM_001142286	79677	NM_024624	ENSG00000163029	SMC6	SMC-6|SMC6L1|hSMC6	structural maintenance of chromosomes 6	protein-coding
chr19	1592257	1592473	+	intron (NM_001281454, intron 1 of 6)	CpG	500	NM_001281454	53615	NM_003926	ENSG00000071655	MBD3	-	methyl-CpG binding domain protein 3	protein-coding
chr6	45422322	45422431	+	5' UTR (NM_001369405, exon 1 of 7)	5' UTR (NM_001369405, exon 1 of 7)	101	NM_001369405	860	NM_004348	ENSG00000124813	RUNX2	AML3|CBF-alpha-1|CBFA1|CCD|CCD1|CLCD|OSF-2|OSF2|PEA2aA|PEBP2aA	RUNX family transcription factor 2	protein-coding
chr2	138501535	138501705	+	promoter-TSS (NM_001001664)	promoter-TSS (NM_001001664)	-150	NM_001001664	339745	NM_001001664	ENSG00000144228	SPOPL	BTBD33	speckle type BTB/POZ protein like	protein-coding
chr19	46601226	46601563	+	promoter-TSS (NM_001370551)	promoter-TSS (NM_001370551)	64	NM_001329924	808	NM_005184	ENSG00000160014	CALM3	CALM|CAM1|CAM2|CAMB|CaM|CaMIII|HEL-S-72|PHKD|PHKD3	calmodulin 3	protein-coding
chr1	43367759	43367909	+	promoter-TSS (NM_001256399)	promoter-TSS (NM_001256399)	-96	NM_001256399	64834	NM_022821	ENSG00000066322	ELOVL1	CGI-88|Ssc1	ELOVL fatty acid elongase 1	protein-coding
chr12	124369532	124369774	+	intron (NM_001077261, intron 21 of 47)	intron (NM_001077261, intron 21 of 47)	-32411	NR_106940	102466204	NR_106940	ENSG00000275967	MIR6880	hsa-mir-6880	microRNA 6880	ncRNA
chr10	86756078	86756524	+	promoter-TSS (NM_004329)	promoter-TSS (NM_004329)	-338	NM_004329	657	NM_004329	ENSG00000107779	BMPR1A	10q23del|ACVRLK3|ALK3|CD292|SKR5	bone morphogenetic protein receptor type 1A	protein-coding
chr8	86514560	86514689	+	promoter-TSS (NM_001317807)	promoter-TSS (NM_001317807)	189	NM_003909	8895	NM_003909	ENSG00000085719	CPNE3	CPN3|PRO1071	copine 3	protein-coding
chr19	41262383	41262611	+	promoter-TSS (NM_144732)	promoter-TSS (NM_144732)	-60	NM_144732	11100	NM_007040	ENSG00000105323	HNRNPUL1	E1B-AP5|E1BAP5|HNRPUL1	heterogeneous nuclear ribonucleoprotein U like 1	protein-coding
chr19	2477819	2477953	+	3' UTR (NM_015675, exon 4 of 4)	3' UTR (NM_015675, exon 4 of 4)	1759	NM_015675	4616	NM_015675	ENSG00000099860	GADD45B	GADD45BETA|MYD118	growth arrest and DNA damage inducible beta	protein-coding
chr18	74597334	74597545	+	non-coding (NR_024484, exon 1 of 2)	non-coding (NR_024484, exon 1 of 2)	396	NR_024484	400657	NM_001008234	ENSG00000264247	LINC00909	-	long intergenic non-protein coding RNA 909	ncRNA
chr12	48350736	48351019	+	promoter-TSS (NM_152320)	promoter-TSS (NM_152320)	42	NM_001365803	121274	NM_152320	ENSG00000167528	ZNF641	-	zinc finger protein 641	protein-coding
chr6	142946248	142946439	+	Intergenic	CpG-24066	-1167	NM_006734	3097	NM_006734	ENSG00000010818	HIVEP2	HIV-EP2|MBP-2|MIBP1|MRD43|SHN2|ZAS2|ZNF40B	human immunodeficiency virus type I enhancer binding protein 2	protein-coding
chr7	149090466	149090803	+	promoter-TSS (NM_152411)	promoter-TSS (NM_152411)	84	NM_152411	136051	NM_152411	ENSG00000197362	ZNF786	-	zinc finger protein 786	protein-coding
chr10	97292414	97292611	+	intron (NM_032900, intron 1 of 11)	CpG	125	NM_032900	84986	NM_032900	ENSG00000213390	ARHGAP19	-	Rho GTPase activating protein 19	protein-coding
chr19	1001771	1001907	+	intron (NM_138690, intron 1 of 8)	intron (NM_138690, intron 1 of 8)	1420	NM_138690	116444	NM_138690	ENSG00000116032	GRIN3B	GluN3B|NR3B	glutamate ionotropic receptor NMDA type subunit 3B	protein-coding
chr10	32957692	32957965	+	promoter-TSS (NM_133376)	promoter-TSS (NM_133376)	66	NM_133376	3688	NM_002211	ENSG00000150093	ITGB1	CD29|FNRB|GPIIA|MDF2|MSK12|VLA-BETA|VLAB	integrin subunit beta 1	protein-coding
chr19	13833274	13833677	+	Intergenic	CpG	2884	NR_029497	407013	NR_029497	ENSG00000284387	MIR24-2	MIRN24-2|miR-24-2|miRNA24-2	microRNA 24-2	ncRNA
chr19	40425425	40425590	+	intron (NM_013376, intron 1 of 1)	CpG	485	NM_013376	29950	NM_013376	ENSG00000197019	SERTAD1	SEI1|TRIP-Br1|TRIPBR1	SERTA domain containing 1	protein-coding
chr18	57803496	57803739	+	promoter-TSS (NM_005603)	promoter-TSS (NM_005603)	-302	NM_005603	5205	NM_005603	ENSG00000081923	ATP8B1	ATPIC|BRIC|FIC1|ICP1|PFIC|PFIC1	ATPase phospholipid transporting 8B1	protein-coding
chr11	66312604	66312770	+	Intergenic	CpG	4357	NM_020404	57124	NM_020404	ENSG00000174807	CD248	CD164L1|TEM1	CD248 molecule	protein-coding
chr12	65822901	65823140	+	intron (NR_026825, intron 1 of 1)	intron (NR_026825, intron 1 of 1)	-1440	NM_003484	8091	NM_003483	ENSG00000149948	HMGA2	BABL|HMGI-C|HMGIC|LIPO|STQTL9	high mobility group AT-hook 2	protein-coding
chr11	108498388	108498539	+	promoter-TSS (NM_153705)	promoter-TSS (NM_153705)	-79	NM_153705	143888	NM_153705	ENSG00000178202	POGLUT3	KDELC2	protein O-glucosyltransferase 3	protein-coding
chr12	57655683	57655792	+	Intergenic	LTR12C|LTR|ERV1	-22498	NM_001276469	2583	NM_001478	ENSG00000135454	B4GALNT1	GALGT|GALNACT|GalNAc-T|SPG26	beta-1,4-N-acetyl-galactosaminyltransferase 1	protein-coding
chr11	798126	798280	+	promoter-TSS (NM_001191060)	promoter-TSS (NM_001191060)	78	NM_001191061	79751	NM_024698	ENSG00000177542	SLC25A22	EIEE3|GC-1|GC1|NET44	solute carrier family 25 member 22	protein-coding
chr2	131492349	131492592	+	promoter-TSS (NR_026922)	promoter-TSS (NR_026922)	-73	NM_001085365	653784	NM_001085365	ENSG00000173272	MZT2A	FAM128A|MOZART2A	mitotic spindle organizing protein 2A	protein-coding
chr12	52683706	52683923	+	Intergenic	Intergenic	-3407	NM_006121	3848	NM_006121	ENSG00000167768	KRT1	CK1|EHK|EHK1|EPPK|K1|KRT1A|NEPPK	keratin 1	protein-coding
chr17	81508103	81508230	+	Intergenic	AluY|SINE|Alu	4633	NR_037688	71	NM_001614	ENSG00000184009	ACTG1	ACT|ACTG|DFNA20|DFNA26|HEL-176	actin gamma 1	protein-coding
chr15	72228659	72228789	+	intron (NM_001206798, intron 1 of 10)	intron (NM_001206798, intron 1 of 10)	1187	NM_001206799	5315	NM_002654	ENSG00000067225	PKM	CTHBP|HEL-S-30|OIP3|PK3|PKM2|TCB|THBP1	pyruvate kinase M1/2	protein-coding
chr5	134465951	134466199	+	Intergenic	Intergenic	-31028	NR_105044	102546229	NR_105044		LOC102546229	-	uncharacterized LOC102546229	ncRNA
chr22	21982579	21982916	+	promoter-TSS (NM_001349850)	promoter-TSS (NM_001349850)	40	NM_001349848	8940	NM_003935	ENSG00000100038	TOP3B	TOP3B1	DNA topoisomerase III beta	protein-coding
chr13	99981847	99982154	+	5' UTR (NM_007129, exon 1 of 3)	5' UTR (NM_007129, exon 1 of 3)	216	NM_007129	7546	NM_007129	ENSG00000043355	ZIC2	HPE5	Zic family member 2	protein-coding
chrX	136880597	136880813	+	promoter-TSS (NR_028477)	promoter-TSS (NR_028477)	20	NM_001164803	27316	NM_002139	ENSG00000147274	RBMX	HNRNPG|HNRPG|MRXS11|RBMXP1|RBMXRT|RNMX|hnRNP-G	RNA binding motif protein X-linked	protein-coding
chr2	241576401	241576752	+	Intergenic	Intergenic	-17433	NR_033346	100379249	NR_033346		BOK-AS1	BOK-AS|BOKAS|NAToB|NCRNA00151	BOK antisense RNA 1	ncRNA
chr12	108515243	108515372	+	promoter-TSS (NM_007076)	promoter-TSS (NM_007076)	30	NM_007076	11153	NM_007076	ENSG00000198855	FICD	HIP13|HYPE|UNQ3041	FIC domain containing	protein-coding
chr13	113817254	113817364	+	TTS (NM_182614)	TTS (NM_182614)	1699	NR_044995	650669	NM_001039799		GAS6-AS1	-	GAS6 antisense RNA 1	ncRNA
chr17	77140353	77140669	+	promoter-TSS (NM_001143998)	promoter-TSS (NM_001143998)	-458	NM_001143998	6397	NM_003003	ENSG00000129657	SEC14L1	PRELID4A|SEC14L	SEC14 like lipid binding 1	protein-coding
chr8	143948736	143948847	+	intron (NM_000445, intron 2 of 32)	intron (NM_000445, intron 2 of 32)	2135	NM_201380	5339	NM_000445	ENSG00000178209	PLEC	EBS1|EBSMD|EBSND|EBSO|EBSOG|EBSPA|HD1|LGMD2Q|LGMDR17|PCN|PLEC1|PLEC1b|PLTN	plectin	protein-coding
chr1	47313962	47314095	+	intron (NM_001282938, intron 1 of 18)	intron (NM_001282938, intron 1 of 18)	119	NM_001282936	6491	NM_003035	ENSG00000123473	STIL	MCPH7|SIL	STIL centriolar assembly protein	protein-coding
chr2	171160300	171160521	+	exon (NM_012290, exon 1 of 21)	exon (NM_012290, exon 1 of 21)	483	NM_012290	9874	NM_012290	ENSG00000198586	TLK1	PKU-beta	tousled like kinase 1	protein-coding
chr22	37676912	37677128	+	exon (NM_002305, exon 2 of 4)	exon (NM_002305, exon 2 of 4)	1384	NM_002305	3956	NM_002305	ENSG00000100097	LGALS1	GAL1|GBP	galectin 1	protein-coding
chr2	112055683	112055821	+	exon (NM_032824, exon 1 of 19)	exon (NM_032824, exon 1 of 19)	483	NM_001329914	84910	NM_032824	ENSG00000153214	TMEM87B	-	transmembrane protein 87B	protein-coding
chr3	120093959	120094104	+	5' UTR (NM_001146156, exon 1 of 11)	5' UTR (NM_001146156, exon 1 of 11)	416	NM_001146156	2932	NM_002093	ENSG00000082701	GSK3B	-	glycogen synthase kinase 3 beta	protein-coding
chr2	64767939	64768106	+	Intergenic	CpG	95609	NR_110224	101927438	NR_110224	ENSG00000234572	LINC01800	-	long intergenic non-protein coding RNA 1800	ncRNA
chr19	15107508	15107821	+	intron (NM_001300910, intron 1 of 7)	CpG	263	NM_033025	85360	NM_033025	ENSG00000105137	SYDE1	7h3|SYD1	synapse defective Rho GTPase homolog 1	protein-coding
chr14	63853024	63853172	+	promoter-TSS (NM_015180)	promoter-TSS (NM_015180)	94	NM_015180	23224	NM_015180	ENSG00000054654	SYNE2	EDMD5|KASH2|NUA|NUANCE|Nesp2|Nesprin-2|SYNE-2|TROPH	spectrin repeat containing nuclear envelope protein 2	protein-coding
chr13	95677190	95677392	+	promoter-TSS (NR_132117)	promoter-TSS (NR_132117)	152	NM_006260	5611	NM_006260	ENSG00000102580	DNAJC3	ACPHD|ERdj6|HP58|P58|P58IPK|PRKRI	DnaJ heat shock protein family (Hsp40) member C3	protein-coding
chr6	2988596	2989098	+	intron (NR_026856, intron 1 of 2)	CpG	880	NR_026856	401232	NM_207495		LINC01011	-	long intergenic non-protein coding RNA 1011	ncRNA
chr17	58659157	58659288	+	intron (NM_031272, intron 1 of 31)	U1|snRNA|snRNA	32833	NM_001201457	56155	NM_031272	ENSG00000121101	TEX14	CT113|SPGF23	testis expressed 14, intercellular bridge forming factor	protein-coding
chr12	52834606	52834864	+	promoter-TSS (NM_175834)	promoter-TSS (NM_175834)	-424	NM_175834	338785	NM_175834	ENSG00000185640	KRT79	K6L|KRT6L	keratin 79	protein-coding
chr16	28554003	28554192	+	5' UTR (NM_138414, exon 1 of 10)	5' UTR (NM_138414, exon 1 of 10)	177	NM_138414	112869	NM_138414	ENSG00000176476	SGF29	CCDC101|STAF36|TDRD29	SAGA complex associated factor 29	protein-coding
chr17	7687436	7687552	+	promoter-TSS (NM_000546)	promoter-TSS (NM_000546)	-4	NM_001276695	7157	NM_000546	ENSG00000141510	TP53	BCC7|BMFS5|LFS1|P53|TRP53	tumor protein p53	protein-coding
chr5	163459928	163460369	+	promoter-TSS (NR_138426)	promoter-TSS (NR_138426)	-46	NR_138427	134492	NM_145266	ENSG00000170584	NUDCD2	NudCL2	NudC domain containing 2	protein-coding
chr7	102307253	102307371	+	intron (NM_020979, intron 3 of 8)	intron (NM_020979, intron 3 of 8)	14209	NR_036245	100422858	NR_036245	ENSG00000264675	MIR4285	-	microRNA 4285	ncRNA
chr12	108838416	108838598	+	intron (NM_018984, intron 2 of 14)	intron (NM_018984, intron 2 of 14)	-1501	NR_030350	693204	NR_030350	ENSG00000207622	MIR619	MIRN619|hsa-mir-619	microRNA 619	ncRNA
chr17	50639056	50639586	+	intron (NM_003786, intron 1 of 30)	intron (NM_003786, intron 1 of 30)	4440	NM_003786	8714	NM_003786	ENSG00000108846	ABCC3	ABC31|EST90757|MLP2|MOAT-D|MRP3|cMOAT2	ATP binding cassette subfamily C member 3	protein-coding
chr12	6852258	6852640	+	promoter-TSS (NM_031299)	promoter-TSS (NM_031299)	299	NM_001098536	8078	NM_003481	ENSG00000111667	USP5	ISOT	ubiquitin specific peptidase 5	protein-coding
chr16	914599	914746	+	intron (NR_147885, intron 2 of 11)	intron (NR_147885, intron 2 of 11)	-6361	NR_110945	101929387	NR_110945	ENSG00000260439	LMF1-AS1	LA16c-366D3.1	LMF1 antisense RNA 1	ncRNA
chr1	7961728	7962009	+	intron (NM_007262, intron 1 of 6)	CpG	157	NM_007262	11315	NM_007262	ENSG00000116288	PARK7	DJ-1|DJ1|GATD2|HEL-S-67p	Parkinsonism associated deglycase	protein-coding
chr4	55546649	55546816	+	promoter-TSS (NM_001267843)	promoter-TSS (NM_001267843)	177	NM_004898	9575	NM_004898	ENSG00000134852	CLOCK	KAT13D|bHLHe8	clock circadian regulator	protein-coding
chr21	39313554	39313924	+	promoter-TSS (NR_111942)	promoter-TSS (NR_111942)	47	NM_001007246	54014	NM_018963	ENSG00000185658	BRWD1	C21orf107|DCAF19|N143|WDR9|WRD9	bromodomain and WD repeat domain containing 1	protein-coding
chrX	47573757	47574213	+	intron (NM_006950, intron 12 of 12)	intron (NM_006950, intron 12 of 12)	-8451	NM_003254	7076	NM_003254	ENSG00000102265	TIMP1	CLGI|EPA|EPO|HCI|TIMP|TIMP-1	TIMP metallopeptidase inhibitor 1	protein-coding
chr2	17538904	17539042	+	promoter-TSS (NM_001366803)	promoter-TSS (NM_001366803)	-999	NM_001366803	7447	NM_003385	ENSG00000163032	VSNL1	HLP3|HPCAL3|HUVISL1|VILIP|VILIP-1	visinin like 1	protein-coding
chr5	181243782	181243954	+	promoter-TSS (NM_006098)	promoter-TSS (NM_006098)	38	NM_006098	10399	NM_006098	ENSG00000204628	RACK1	GNB2L1|Gnb2-rs1|H12.3|HLC-7|PIG21	receptor for activated C kinase 1	protein-coding
chr22	50783553	50783703	+	promoter-TSS (NM_001350017)	promoter-TSS (NM_001350017)	8	NM_001130921	11158	NM_007081	ENSG00000079974	RABL2B	-	RAB, member of RAS oncogene family like 2B	protein-coding
chr2	42101382	42101614	+	Intergenic	CpG	53477	NM_138370	91461	NM_138370	ENSG00000162878	PKDCC	SGK493|Vlk	protein kinase domain containing, cytoplasmic	protein-coding
chr8	26577147	26577706	+	promoter-TSS (NM_001386)	promoter-TSS (NM_001386)	-519	NM_001386	1808	NM_001386	ENSG00000092964	DPYSL2	CRMP-2|CRMP2|DHPRP2|DRP-2|DRP2|N2A3|ULIP-2|ULIP2	dihydropyrimidinase like 2	protein-coding
chr7	152436466	152436910	+	promoter-TSS (NM_170606)	promoter-TSS (NM_170606)	-207	NR_002935	220832	NR_002935	ENSG00000241735	FABP5P3	FABP5L3	fatty acid binding protein 5 pseudogene 3	pseudo
chr6	131628206	131628315	+	promoter-TSS (NM_004830)	promoter-TSS (NM_004830)	-18	NM_001270522	9439	NM_004830	ENSG00000112282	MED23	ARC130|CRSP130|CRSP133|CRSP3|DRIP130|MRT18|SUR-2|SUR2	mediator complex subunit 23	protein-coding
chr1	180912235	180912411	+	promoter-TSS (NM_020950)	promoter-TSS (NM_020950)	-574	NM_020950	57710	NM_020950	ENSG00000135835	KIAA1614	-	KIAA1614	protein-coding
chr12	57625389	57625757	+	3' UTR (NM_001276468, exon 10 of 10)	3' UTR (NM_001276468, exon 10 of 10)	-3670	NR_120450	101927583	NR_120450		LOC101927583	-	uncharacterized LOC101927583	ncRNA
chr2	98608496	98608729	+	promoter-TSS (NM_001330353)	promoter-TSS (NM_001330353)	23	NM_001330353	25972	NM_014044	ENSG00000115446	UNC50	GMH1|HSD23|PDLs22|UNCL|URP	unc-50 inner nuclear membrane RNA binding protein	protein-coding
chr17	48972471	48972580	+	Intergenic	Intergenic	-3929	NM_004123	2695	NM_004123	ENSG00000159224	GIP	-	gastric inhibitory polypeptide	protein-coding
chr19	58278638	58278765	+	promoter-TSS (NR_144447)	promoter-TSS (NR_144447)	-254	NM_021089	7554	NM_021089	ENSG00000278129	ZNF8	HF.18|Zfp128	zinc finger protein 8	protein-coding
chr11	65911403	65911940	+	Intergenic	Intergenic	7391	NM_031450	83638	NM_031450	ENSG00000175573	C11orf68	BLES03|P5326	chromosome 11 open reading frame 68	protein-coding
chr9	136482742	136483097	+	promoter-TSS (NM_152571)	promoter-TSS (NM_152571)	-91	NM_152571	158055	NM_152571		C9orf163	-	chromosome 9 open reading frame 163	protein-coding
chr1	23344686	23344848	+	promoter-TSS (NM_001102398)	promoter-TSS (NM_001102398)	-483	NM_001297622	10236	NM_005826	ENSG00000125944	HNRNPR	HNRPR|hnRNP-R	heterogeneous nuclear ribonucleoprotein R	protein-coding
chr12	6538624	6538863	+	TTS (NR_036467)	TTS (NR_036467)	3479	NM_001256799	2597	NM_002046	ENSG00000111640	GAPDH	G3PD|GAPD|HEL-S-162eP	glyceraldehyde-3-phosphate dehydrogenase	protein-coding
chr14	104677943	104678077	+	promoter-TSS (NR_039860)	promoter-TSS (NR_039860)	-261	NR_039860	100616300	NR_039860	ENSG00000265291	MIR4710	mir-4710	microRNA 4710	ncRNA
chr21	34792748	34792920	+	intron (NM_001001890, intron 5 of 5)	intron (NM_001001890, intron 5 of 5)	47009	NR_038885	100506385	NR_038885	ENSG00000234380	LINC01426	lincRNA-uc002yug.2	long intergenic non-protein coding RNA 1426	ncRNA
chr16	728279	728423	+	exon (NM_001323636, exon 5 of 8)	exon (NM_001323636, exon 5 of 8)	1245	NM_032304	84264	NM_032304	ENSG00000103253	HAGHL	-	hydroxyacylglutathione hydrolase like	protein-coding
chr7	99144194	99144335	+	promoter-TSS (NM_181349)	promoter-TSS (NM_181349)	-156	NM_020429	57154	NM_020429	ENSG00000198742	SMURF1	-	SMAD specific E3 ubiquitin protein ligase 1	protein-coding
chr1	108200116	108200226	+	5' UTR (NM_013386, exon 1 of 10).2	5' UTR (NM_013386, exon 1 of 10).2	172	NM_013386	29957	NM_013386	ENSG00000085491	SLC25A24	APC1|SCAMC-1|SCAMC1	solute carrier family 25 member 24	protein-coding
chr17	50194304	50194503	+	exon (NM_000088, exon 23 of 51)	exon (NM_000088, exon 23 of 51)	7236	NM_000088	1277	NM_000088	ENSG00000108821	COL1A1	EDSARTH1|EDSC|OI1|OI2|OI3|OI4	collagen type I alpha 1 chain	protein-coding
chr10	33336354	33336477	+	Intergenic	CpG-2786	-1510	NR_045259	8829	NM_003873	ENSG00000099250	NRP1	BDCA4|CD304|NP1|NRP|VEGF165R	neuropilin 1	protein-coding
chrX	50813157	50813310	+	intron (NR_027121, intron 1 of 9)	intron (NR_027121, intron 1 of 9)	811	NR_027121	57477	NM_020717	ENSG00000158352	SHROOM4	SHAP|shrm4	shroom family member 4	protein-coding
chr2	121755701	121755810	+	non-coding (NR_048556, exon 1 of 5)	non-coding (NR_048556, exon 1 of 5)	104	NM_004622	7247	NM_004622	ENSG00000211460	TSN	BCLF-1|C3PO|RCHF1|REHF-1|TBRBP|TRSLN	translin	protein-coding
chr8	55773001	55773303	+	promoter-TSS (NM_001363184)	promoter-TSS (NM_001363184)	226	NM_001286661	137695	NM_152417	ENSG00000167904	TMEM68	-	transmembrane protein 68	protein-coding
chr17	7573373	7573596	+	intron (NM_001204510, intron 1 of 10)	CpG	659	NM_001204510	1973	NM_001416	ENSG00000161960	EIF4A1	DDX2A|EIF-4A|EIF4A|eIF-4A-I|eIF4A-I	eukaryotic translation initiation factor 4A1	protein-coding
chr13	99086802	99086949	+	promoter-TSS (NM_001130049)	promoter-TSS (NM_001130049)	152	NR_047482	100861541	NR_047482		DOCK9-DT	DOCK9-AS2	DOCK9 divergent transcript	ncRNA
chr9	131503004	131503295	+	non-coding (NR_148399, exon 1 of 21)	non-coding (NR_148399, exon 1 of 21)	231	NM_001353195	10585	NM_007171	ENSG00000130714	POMT1	LGMD2K|LGMDR11|MDDGA1|MDDGB1|MDDGC1|RT	protein O-mannosyltransferase 1	protein-coding
chr11	64234886	64235134	+	TTS (NM_005528)	TTS (NM_005528)	426	NM_003377	7423	NM_003377	ENSG00000173511	VEGFB	VEGFL|VRF	vascular endothelial growth factor B	protein-coding
chr16	25258178	25258423	+	promoter-TSS (NM_001012981)	promoter-TSS (NM_001012981)	-455	NM_001012981	342357	NM_001012981	ENSG00000155592	ZKSCAN2	ZNF694|ZSCAN31|ZSCAN34	zinc finger with KRAB and SCAN domains 2	protein-coding
chr5	17217492	17217965	+	promoter-TSS (NR_027253)	promoter-TSS (NR_027253)	97	NM_006317	10409	NM_006317	ENSG00000176788	BASP1	CAP-23|CAP23|NAP-22|NAP22	brain abundant membrane attached signal protein 1	protein-coding
chr2	108403627	108403803	+	Intergenic	HERVIP10F-int|LTR|ERV1	25761	NM_001321770	27233	NM_006588	ENSG00000198075	SULT1C4	SULT1C|SULT1C2	sulfotransferase family 1C member 4	protein-coding
chrX	154369258	154369367	+	intron (NM_001110556, intron 2 of 47)	G-rich|Low_complexity|Low_complexity	5322	NM_001110556	2316	NM_001456	ENSG00000196924	FLNA	ABP-280|ABPX|CSBS|CVD1|FGS2|FLN|FLN-A|FLN1|FMD|MNS|NHBP|OPD|OPD1|OPD2|XLVD|XMVD	filamin A	protein-coding
chr3	150408371	150408530	+	non-coding (NR_130136, exon 1 of 5)	non-coding (NR_130136, exon 1 of 5)	152	NR_130136	9819	NM_014779	ENSG00000196428	TSC22D2	TILZ4a|TILZ4b|TILZ4c	TSC22 domain family member 2	protein-coding
chr17	76527647	76527871	+	non-coding (NR_033357, exon 1 of 5)	non-coding (NR_033357, exon 1 of 5)	173	NR_033357	768206	NM_001077620	ENSG00000214140	PRCD	RP36	photoreceptor disc component	protein-coding
chr3	9731601	9731716	+	promoter-TSS (NM_001319050)	promoter-TSS (NM_001319050)	-71	NM_001319049	7862	NM_004634	ENSG00000156983	BRPF1	BR140|IDDDFP	bromodomain and PHD finger containing 1	protein-coding
chr6	43510307	43510462	+	promoter-TSS (NM_001012974)	promoter-TSS (NM_001012974)	-38	NM_001271882	221424	NM_001012974	ENSG00000204052	LRRC73	C6orf154	leucine rich repeat containing 73	protein-coding
chr11	10857727	10857860	+	promoter-TSS (NR_034137)	promoter-TSS (NR_034137)	260	NM_021211	58486	NM_021211	ENSG00000236287	ZBED5	Buster1	zinc finger BED-type containing 5	protein-coding
chr5	131634991	131635185	+	5' UTR (NM_001164386, exon 1 of 29)	5' UTR (NM_001164386, exon 1 of 29)	141	NM_016340	51735	NM_016340	ENSG00000158987	RAPGEF6	KIA001LB|PDZ-GEF2|PDZGEF2|RA-GEF-2|RAGEF2	Rap guanine nucleotide exchange factor 6	protein-coding
chr11	62601150	62601555	+	promoter-TSS (NM_001330292)	promoter-TSS (NM_001330292)	-102	NM_001330292	9219	NM_004739	ENSG00000149480	MTA2	MTA1L1|PID	metastasis associated 1 family member 2	protein-coding
chr3	47009402	47009655	+	3' UTR (NM_015175, exon 54 of 54)	3' UTR (NM_015175, exon 54 of 54)	-2014	NR_024046	100129354	NR_024046		NRADDP	-	neurotrophin receptor associated death domain, pseudogene	pseudo
chr12	52839751	52839968	+	exon (NM_173352, exon 7 of 9)	exon (NM_173352, exon 7 of 9)	-5548	NM_175834	338785	NM_175834	ENSG00000185640	KRT79	K6L|KRT6L	keratin 79	protein-coding
chr6	43182074	43182226	+	promoter-TSS (NM_015089)	promoter-TSS (NM_015089)	-46	NM_015089	23113	NM_015089	ENSG00000112659	CUL9	H7AP1|PARC	cullin 9	protein-coding
chr12	57610041	57610396	+	TTS (NM_178502)	TTS (NM_178502)	102	NM_001111270	115557	NM_133483	ENSG00000240771	ARHGEF25	GEFT|p63RhoGEF	Rho guanine nucleotide exchange factor 25	protein-coding
chr12	48085267	48085417	+	intron (NR_051992, intron 6 of 18)	intron (NR_051992, intron 6 of 18)	-19911	NM_001354741	5213	NM_000289	ENSG00000152556	PFKM	ATP-PFK|GSD7|PFK-1|PFK-A|PFK1|PFKA|PFKX|PPP1R122	phosphofructokinase, muscle	protein-coding
chr20	47358847	47359103	+	Intergenic	Intergenic	-2086	NM_001281773	23613	NM_012408	ENSG00000101040	ZMYND8	PRKCBP1|PRO2893|RACK7	zinc finger MYND-type containing 8	protein-coding
chr17	28717743	28717889	+	promoter-TSS (NM_001256281)	promoter-TSS (NM_001256281)	52	NM_001256281	83871	NM_031934	ENSG00000109113	RAB34	NARR|RAB39|RAH	RAB34, member RAS oncogene family	protein-coding
chr19	48873285	48873401	+	exon (NM_014330, exon 2 of 3)	exon (NM_014330, exon 2 of 3)	951	NM_014330	23645	NM_014330	ENSG00000087074	PPP1R15A	GADD34	protein phosphatase 1 regulatory subunit 15A	protein-coding
chr6	149717933	149718314	+	promoter-TSS (NM_004690)	promoter-TSS (NM_004690)	-22	NM_001350340	9113	NM_004690	ENSG00000131023	LATS1	WARTS|wts	large tumor suppressor kinase 1	protein-coding
chr2	173963933	173964276	+	promoter-TSS (NM_001017371)	promoter-TSS (NM_001017371)	-224	NM_001017371	6670	NM_003111	ENSG00000172845	SP3	SPR2	Sp3 transcription factor	protein-coding
chr3	185937887	185938086	+	promoter-TSS (NM_001243879)	promoter-TSS (NM_001243879)	28	NM_004593	6434	NM_004593	ENSG00000136527	TRA2B	Htra2-beta|PPP1R156|SFRS10|SRFS10|TRA2-BETA|TRAN2B	transformer 2 beta homolog	protein-coding
chr19	1251841	1252489	+	intron (NM_177401, intron 4 of 7)	intron (NM_177401, intron 4 of 7)	3612	NM_177401	90007	NM_177401	ENSG00000167470	MIDN	-	midnolin	protein-coding
chr5	61332176	61332334	+	promoter-TSS (NM_020928)	promoter-TSS (NM_020928)	-3	NM_020928	57688	NM_020928	ENSG00000130449	ZSWIM6	AFND|NEDMAGA	zinc finger SWIM-type containing 6	protein-coding
chr5	133026284	133026592	+	intron (NM_001300816, intron 1 of 4)	CpG	111	NM_001308130	54819	NM_017665	ENSG00000155329	ZCCHC10	-	zinc finger CCHC-type containing 10	protein-coding
chr8	125091583	125091920	+	promoter-TSS (NM_001349485)	promoter-TSS (NM_001349485)	41	NM_014846	9897	NM_014846	ENSG00000164961	WASHC5	KIAA0196|RTSC|RTSC1|SPG8	WASH complex subunit 5	protein-coding
chr12	52715446	52715951	+	Intergenic	Intergenic	-12174	NM_175078	374454	NM_175078	ENSG00000189182	KRT77	K1B|KRT1B	keratin 77	protein-coding
chr12	949559	949775	+	promoter-TSS (NR_123713)	promoter-TSS (NR_123713)	27	NM_001297422	5893	NM_134422	ENSG00000002016	RAD52	-	RAD52 homolog, DNA repair protein	protein-coding
chr8	100952224	100952348	+	promoter-TSS (NM_001135701)	promoter-TSS (NM_001135701)	-266	NM_145690	7534	NM_003406	ENSG00000164924	YWHAZ	14-3-3-zeta|HEL-S-3|HEL-S-93|HEL4|KCIP-1|POPCHAS|YWHAD	tyrosine 3-monooxygenase/tryptophan 5-monooxygenase activation protein zeta	protein-coding
chr11	3165185	3165392	+	promoter-TSS (NM_145638)	promoter-TSS (NM_145638)	22	NM_001144063	114879	NM_020896	ENSG00000021762	OSBPL5	OBPH1|ORP5	oxysterol binding protein like 5	protein-coding
chr5	98773701	98774011	+	promoter-TSS (NR_033932)	promoter-TSS (NR_033932)	193	NM_001366508	285704	NM_173670	ENSG00000174136	RGMB	DRAGON	repulsive guidance molecule BMP co-receptor b	protein-coding
chr13	110645098	110645282	+	intron (NR_147942, intron 13 of 16)	intron (NR_147942, intron 13 of 16)	29606	NM_018210	55739	NM_018210	ENSG00000213995	NAXD	CARKD|LP3298|PEBEL2	NAD(P)HX dehydratase	protein-coding
chr10	133308679	133309054	+	promoter-TSS (NM_145806)	promoter-TSS (NM_145806)	-48	NR_130127	118472	NM_145806	ENSG00000198546	ZNF511	-	zinc finger protein 511	protein-coding
chr19	44748485	44748606	+	promoter-TSS (NM_005178)	promoter-TSS (NM_005178)	-163	NM_005178	602	NM_005178	ENSG00000069399	BCL3	BCL4|D19S37	BCL3 transcription coactivator	protein-coding
chr14	54488777	54488927	+	intron (NM_004124, intron 1 of 6)	CpG	128	NM_004124	2764	NM_004124	ENSG00000197045	GMFB	GMF	glia maturation factor beta	protein-coding
chr19	1251517	1251679	+	exon (NM_177401, exon 3 of 8)	exon (NM_177401, exon 3 of 8)	3045	NM_177401	90007	NM_177401	ENSG00000167470	MIDN	-	midnolin	protein-coding
chr11	64318156	64318543	+	promoter-TSS (NM_001286082)	promoter-TSS (NM_001286082)	107	NM_001358516	25824	NM_012094	ENSG00000126432	PRDX5	ACR1|AOEB166|B166|HEL-S-55|PLP|PMP20|PRDX6|PRXV|SBBI10|prx-V	peroxiredoxin 5	protein-coding
chr19	18364927	18365052	+	non-coding (NR_138029, exon 6 of 6)	non-coding (NR_138029, exon 6 of 6)	-21169	NM_004864	9518	NM_004864	ENSG00000130513	GDF15	GDF-15|MIC-1|MIC1|NAG-1|PDF|PLAB|PTGFB	growth differentiation factor 15	protein-coding
chr8	60516926	60517156	+	promoter-TSS (NM_002865)	promoter-TSS (NM_002865)	54	NM_002865	5862	NM_002865	ENSG00000104388	RAB2A	LHX|RAB2	RAB2A, member RAS oncogene family	protein-coding
chr12	123972646	123972891	+	promoter-TSS (NM_025140)	promoter-TSS (NM_025140)	63	NM_001304958	80212	NM_025140	ENSG00000119242	CCDC92	-	coiled-coil domain containing 92	protein-coding
chr16	85555279	85555425	+	Intergenic	CpG	-56057	NM_001134473	23199	NM_014615	ENSG00000131149	GSE1	CRHSP24|KIAA0182	Gse1 coiled-coil protein	protein-coding
chr15	64162865	64162991	+	exon (NM_000942, exon 1 of 5)	exon (NM_000942, exon 1 of 5)	227	NM_000942	5479	NM_000942	ENSG00000166794	PPIB	B|CYP-S1|CYPB|HEL-S-39|OI9|SCYLP	peptidylprolyl isomerase B	protein-coding
chr16	4624882	4625118	+	exon (NM_001142289, exon 1 of 16)	exon (NM_001142289, exon 1 of 16)	174	NM_015246	23295	NM_015246	ENSG00000102858	MGRN1	RNF156	mahogunin ring finger 1	protein-coding
chr19	47112745	47112968	+	intron (NM_015168, intron 1 of 14)	CpG	920	NM_015168	23211	NM_015168	ENSG00000130749	ZC3H4	C19orf7	zinc finger CCCH-type containing 4	protein-coding
chr1	16146235	16146510	+	intron (NM_004431, intron 3 of 16)	intron (NM_004431, intron 3 of 16)	9697	NM_004431	1969	NM_004431	ENSG00000142627	EPHA2	ARCC2|CTPA|CTPP1|CTRCT6|ECK	EPH receptor A2	protein-coding
chr5	171495164	171495431	+	Intergenic	GA-rich|Low_complexity|Low_complexity	75650	NM_003862	8817	NM_003862	ENSG00000156427	FGF18	FGF-18|ZFGF5	fibroblast growth factor 18	protein-coding
chr17	60525954	60526105	+	5' UTR (NM_001282476, exon 1 of 12)	5' UTR (NM_001282476, exon 1 of 12)	211	NM_001282476	10513	NM_006380	ENSG00000062725	APPBP2	APP-BP2|HS.84084|PAT1	amyloid beta precursor protein binding protein 2	protein-coding
chr3	184248763	184248924	+	promoter-TSS (NM_032331)	promoter-TSS (NM_032331)	119	NM_005787	10195	NM_005787	ENSG00000214160	ALG3	CDG1D|CDGS4|CDGS6|D16Ertd36e|NOT56L|Not56|not	ALG3 alpha-1,3- mannosyltransferase	protein-coding
chr1	26472558	26473174	+	intron (NM_005517, intron 1 of 5)	CpG	426	NM_005517	3151	NM_005517	ENSG00000198830	HMGN2	HMG17	high mobility group nucleosomal binding domain 2	protein-coding
chr22	37681606	37681780	+	Intergenic	Intergenic	-4650	NM_024313	79159	NM_024313	ENSG00000273899	NOL12	Nop25|dJ37E16.7	nucleolar protein 12	protein-coding
chr3	185498852	185499076	+	promoter-TSS (NM_080652)	promoter-TSS (NM_080652)	71	NM_080652	90407	NM_080652	ENSG00000163900	TMEM41A	2900010K02Rik	transmembrane protein 41A	protein-coding
chr11	43942981	43943100	+	exon (NM_001145033, exon 1 of 1)	exon (NM_001145033, exon 1 of 1)	403	NM_001145033	387763	NM_001145033	ENSG00000187479	C11orf96	AG2	chromosome 11 open reading frame 96	protein-coding
chr9	136571374	136571575	+	Intergenic	Intergenic	23632	NR_121577	101928483	NR_121577		NALT1	LINC01573|MIR4674HG|NALT|TCONS_l2_00029132	NOTCH1 associated lncRNA in T cell acute lymphoblastic leukemia 1	ncRNA
chr11	64778269	64778578	+	promoter-TSS (NM_001178031)	promoter-TSS (NM_001178031)	43	NM_001178030	7536	NM_004630	ENSG00000168066	SF1	BBP|D11S636|MBBP|ZCCHC25|ZFM1|ZNF162	splicing factor 1	protein-coding
chr5	6713196	6713374	+	promoter-TSS (NM_006999)	promoter-TSS (NM_006999)	-147	NM_006999	11044	NM_006999	ENSG00000112941	TENT4A	LAK-1|LAK1|PAPD7|POLK|POLS|TRF4|TRF4-1|TRF41|TUTASE5	terminal nucleotidyltransferase 4A	protein-coding
chr17	51120149	51120265	+	intron (NM_001130527, intron 1 of 29)	CpG	661	NM_003971	9043	NM_003971	ENSG00000008294	SPAG9	CT89|HLC-6|HLC4|HLC6|JIP-4|JIP4|JLP|PHET|PIG6	sperm associated antigen 9	protein-coding
chr15	63042704	63042918	+	promoter-TSS (NM_001018007)	promoter-TSS (NM_001018007)	64	NM_001365778	7168	NM_000366	ENSG00000140416	TPM1	C15orf13|CMD1Y|CMH3|HEL-S-265|HTM-alpha|LVNC9|TMSA	tropomyosin 1	protein-coding
chr8	66667057	66667186	+	promoter-TSS (NM_001204173)	promoter-TSS (NM_001204173)	110	NM_025054	80124	NM_025054	ENSG00000175073	VCPIP1	DUBA3|VCIP135	valosin containing protein interacting protein 1	protein-coding
chr11	62665728	62665946	+	promoter-TSS (NR_104414)	promoter-TSS (NR_104414)	415	NR_004390	692158	NR_004390	ENSG00000206597	SNORA57	U99	small nucleolar RNA, H/ACA box 57	snoRNA
chr1	11908113	11908317	+	promoter-TSS (NR_002754)	promoter-TSS (NR_002754)	61	NR_002754	26829	NR_002754	ENSG00000199347	RNU5E-1	RNU5E|U5E	RNA, U5E small nuclear 1	snRNA
chr5	172772388	172772561	+	Intergenic	CpG-22787	-1279	NM_004417	1843	NM_004417	ENSG00000120129	DUSP1	CL100|HVH1|MKP-1|MKP1|PTPN10	dual specificity phosphatase 1	protein-coding
chr22	36387795	36388057	+	5' UTR (NM_002473, exon 1 of 41)	5' UTR (NM_002473, exon 1 of 41)	141	NM_002473	4627	NM_002473	ENSG00000100345	MYH9	BDPLT6|DFNA17|EPSTS|FTNS|MATINS|MHA|NMHC-II-A|NMMHC-IIA|NMMHCA	myosin heavy chain 9	protein-coding
chr21	37267826	37267965	+	promoter-TSS (NM_006052)	promoter-TSS (NM_006052)	213	NM_001331022	10311	NM_006052	ENSG00000157538	VPS26C	DCRA|DSCR3|DSCRA	VPS26 endosomal protein sorting factor C	protein-coding
chr17	44066335	44066464	+	intron (NM_001371445, intron 1 of 4)	CpG	272	NM_001369484	124801	NM_152344	ENSG00000161654	LSM12	PNAS-135	LSM12 homolog	protein-coding
chr5	151081198	151081431	+	promoter-TSS (NM_006058)	promoter-TSS (NM_006058)	-230	NM_001252385	10318	NM_006058	ENSG00000145901	TNIP1	ABIN-1|NAF1|VAN|nip40-1	TNFAIP3 interacting protein 1	protein-coding
chr8	6835146	6835633	+	promoter-TSS (NR_045217)	promoter-TSS (NR_045217)	135	NM_001289973	389610	NM_207411	ENSG00000275591	XKR5	HARL2754|UNQ2754|XRG5A|XRG5BM	XK related 5	protein-coding
chr5	10249641	10249828	+	promoter-TSS (NM_001306153)	promoter-TSS (NM_001306153)	154	NM_199133	134145	NM_199133	ENSG00000150756	ATPSCKMT	FAM173B|JS-2|hFAM173B	ATP synthase c subunit lysine N-methyltransferase	protein-coding
chr17	50191655	50191975	+	exon (NM_000088, exon 31 of 51)	exon (NM_000088, exon 31 of 51)	9824	NM_000088	1277	NM_000088	ENSG00000108821	COL1A1	EDSARTH1|EDSC|OI1|OI2|OI3|OI4	collagen type I alpha 1 chain	protein-coding
chr5	177517074	177517197	+	promoter-TSS (NM_016222)	promoter-TSS (NM_016222)	-174	NM_016222	51428	NM_016222	ENSG00000183258	DDX41	ABS|MPLPF	DEAD-box helicase 41	protein-coding
chr20	63956074	63956441	+	TTS (NM_020713)	TTS (NM_020713)	159	NR_148439	54963	NM_017859	ENSG00000198276	UCKL1	UCK1L|URKL1	uridine-cytidine kinase 1 like 1	protein-coding
chr17	48101176	48101587	+	promoter-TSS (NM_001127228)	promoter-TSS (NM_001127228)	97	NM_001127228	10951	NM_006807	ENSG00000108468	CBX1	CBX|HP1-BETA|HP1Hs-beta|HP1Hsbeta|M31|MOD1|p25beta	chromobox 1	protein-coding
chr10	110567802	110568322	+	intron (NM_005445, intron 1 of 28)	CpG	371	NM_005445	9126	NM_005445	ENSG00000108055	SMC3	BAM|BMH|CDLS3|CSPG6|HCAP|SMC3L1	structural maintenance of chromosomes 3	protein-coding
chr17	76557579	76557846	+	promoter-TSS (NR_038108)	promoter-TSS (NR_038108)	-52	NR_038111	100507246	NR_038108	ENSG00000163597	SNHG16	Nbla10727|Nbla12061|ncRAN	small nucleolar RNA host gene 16	ncRNA
chr19	1438354	1438557	+	promoter-TSS (NM_001018)	promoter-TSS (NM_001018)	30	NM_001308226	6209	NM_001018	ENSG00000115268	RPS15	RIG|S15	ribosomal protein S15	protein-coding
chr12	89353652	89353799	+	Intergenic	CpG-5829	-1224	NM_001946	1848	NM_001946	ENSG00000139318	DUSP6	HH19|MKP3|PYST1	dual specificity phosphatase 6	protein-coding
chr7	27101970	27102121	+	intron (NM_006735, intron 1 of 1)	intron (NM_006735, intron 1 of 1)	638	NM_006735	3199	NM_006735	ENSG00000105996	HOXA2	HOX1K|MCOHI	homeobox A2	protein-coding
chr20	41008498	41008668	+	intron (NR_145525, intron 2 of 2)	L2b|LINE|L2	-20239	NM_003286	7150	NM_003286	ENSG00000198900	TOP1	TOPI	DNA topoisomerase I	protein-coding
chr11	33700519	33700874	+	promoter-TSS (NM_001166692)	promoter-TSS (NM_001166692)	44	NM_001166692	100131378	NM_001166692	ENSG00000205177	C11orf91	-	chromosome 11 open reading frame 91	protein-coding
chr22	40636394	40636760	+	5' UTR (NM_001282661, exon 1 of 14)	5' UTR (NM_001282661, exon 1 of 14)	142	NM_001282661	57591	NM_020831	ENSG00000196588	MRTFA	BSAC|MAL|MKL|MKL1|MRTF-A	myocardin related transcription factor A	protein-coding
chr10	89701156	89701278	+	promoter-TSS (NM_001284259)	promoter-TSS (NM_001284259)	-373	NM_016195	9585	NM_016195	ENSG00000138182	KIF20B	CT90|KRMP1|MPHOSPH1|MPP-1|MPP1	kinesin family member 20B	protein-coding
chr20	45812597	45812747	+	promoter-TSS (NR_104037)	promoter-TSS (NR_104037)	28	NR_104037	11065	NM_007019	ENSG00000175063	UBE2C	UBCH10|dJ447F3.2	ubiquitin conjugating enzyme E2 C	protein-coding
chr11	70270298	70270570	+	promoter-TSS (NM_177423)	promoter-TSS (NM_177423)	-256	NM_003626	8500	NM_003626	ENSG00000131626	PPFIA1	LIP.1|LIP1|LIPRIN	PTPRF interacting protein alpha 1	protein-coding
chr9	128771944	128772058	+	promoter-TSS (NM_006336)	promoter-TSS (NM_006336)	-74	NM_006336	10444	NM_006336	ENSG00000160445	ZER1	C9orf60|ZYG|ZYG11BL	zyg-11 related cell cycle regulator	protein-coding
chr1	8703262	8703435	+	intron (NM_001042681, intron 1 of 22)	CpG	114292	NM_001042681	473	NM_012102	ENSG00000142599	RERE	ARG|ARP|ATN1L|DNB1|NEDBEH	arginine-glutamic acid dipeptide repeats	protein-coding
chr12	57477880	57478010	+	promoter-TSS (NM_001319852)	promoter-TSS (NM_001319852)	-78	NM_001367423	64333	NM_032496	ENSG00000123329	ARHGAP9	10C|RGL1	Rho GTPase activating protein 9	protein-coding
chr22	19291484	19291596	+	intron (NM_007098, intron 1 of 32)	CpG	179	NM_007098	8218	NM_001835	ENSG00000070371	CLTCL1	CHC22|CLH22|CLTCL|CLTD	clathrin heavy chain like 1	protein-coding
chr5	134905246	134905385	+	intron (NM_032151, intron 1 of 3)	CpG	195	NM_032151	84105	NM_032151	ENSG00000132570	PCBD2	DCOH2|DCOHM|PHS2	pterin-4 alpha-carbinolamine dehydratase 2	protein-coding
chr5	126776614	126776921	+	promoter-TSS (NM_001198557)	promoter-TSS (NM_001198557)	144	NR_134488	4001	NM_005573	ENSG00000113368	LMNB1	ADLD|LMN|LMN2|LMNB	lamin B1	protein-coding
chr9	125241242	125241390	+	promoter-TSS (NM_005347)	promoter-TSS (NM_005347)	27	NM_005347	3309	NM_005347	ENSG00000044574	HSPA5	BIP|GRP78|HEL-S-89n|MIF2	heat shock protein family A (Hsp70) member 5	protein-coding
chr6	117482921	117483096	+	intron (NM_173674, intron 1 of 14)	CpG	334	NM_001366459	285761	NM_173674	ENSG00000164465	DCBLD1	dJ94G16.1	discoidin, CUB and LCCL domain containing 1	protein-coding
chr15	74906680	74906819	+	exon (NM_001321922, exon 1 of 5)	exon (NM_001321922, exon 1 of 5)	102	NR_135854	57184	NM_020447	ENSG00000178761	FAM219B	C15orf17	family with sequence similarity 219 member B	protein-coding
chr11	61361866	61362004	+	promoter-TSS (NM_001330281)	promoter-TSS (NM_001330281)	-53	NM_001300763	220002	NM_153611	ENSG00000162144	CYB561A3	CYBASC3|LCYTB	cytochrome b561 family member A3	protein-coding
chr7	74174438	74174675	+	intron (NM_031992, intron 1 of 5)	CpG	200	NM_022170	7458	NM_022170	ENSG00000106682	EIF4H	WBSCR1|WSCR1|eIF-4H	eukaryotic translation initiation factor 4H	protein-coding
chr7	135977089	135977326	+	5' UTR (NM_145808, exon 1 of 4)	5' UTR (NM_145808, exon 1 of 4)	152	NM_145808	136319	NM_145808	ENSG00000105887	MTPN	GCDP|V-1	myotrophin	protein-coding
chr5	154190236	154190410	+	promoter-TSS (NM_198321)	promoter-TSS (NM_198321)	-410	NM_198321	55568	NM_017540	ENSG00000164574	GALNT10	GALNACT10|PPGALNACT10|PPGANTASE10	polypeptide N-acetylgalactosaminyltransferase 10	protein-coding
chr11	69009821	69010218	+	intron (NM_001098515, intron 1 of 2)	intron (NM_001098515, intron 1 of 2)	-2335	NR_120541	101928200	NR_120541	ENSG00000256508	MRGPRF-AS1	-	MRGPRF antisense RNA 1	ncRNA
chr17	80035972	80036086	+	promoter-TSS (NM_019020)	promoter-TSS (NM_019020)	-157	NM_019020	125058	NM_019020	ENSG00000167291	TBC1D16	-	TBC1 domain family member 16	protein-coding
chr21	45974290	45974435	+	non-coding (NR_109931, exon 2 of 2)	non-coding (NR_109931, exon 2 of 2)	1392	NR_109931	101928796	NR_109931		LOC101928796	-	uncharacterized LOC101928796	ncRNA
chr7	726532	726753	+	promoter-TSS (NM_017802)	promoter-TSS (NM_017802)	-57	NR_075098	54919	NM_017802	ENSG00000164818	DNAAF5	CILD18|HEATR2	dynein axonemal assembly factor 5	protein-coding
chr18	8705449	8705575	+	intron (NR_120598, intron 1 of 1)	CpG	2109	NR_120598	100287082	NR_120598	ENSG00000265962	GACAT2	MTCL1-AS1|MTCL1AS1	gastric cancer associated transcript 2	ncRNA
chr12	2877176	2877348	+	promoter-TSS (NM_021953)	promoter-TSS (NM_021953)	39	NR_027365	83695	NM_001252499	ENSG00000171792	RHNO1	C12orf32|HKMT1188|RHINO	RAD9-HUS1-RAD1 interacting nuclear orphan 1	protein-coding
chr9	129835180	129835315	+	promoter-TSS (NM_016520)	promoter-TSS (NM_016520)	28	NM_016520	51759	NM_016520	ENSG00000136819	C9orf78	CSU2|HCA59|HSPC220|bA409K20.3	chromosome 9 open reading frame 78	protein-coding
chr1	201507019	201507333	+	promoter-TSS (NM_001193571)	promoter-TSS (NM_001193571)	-37	NR_160746	107985246	NR_160746		LOC107985246	-	uncharacterized LOC107985246	ncRNA
chr5	160165208	160165347	+	Intergenic	Intergenic	-22104	NM_001130958	2172	NM_001445	ENSG00000170231	FABP6	I-15P|I-BABP|I-BALB|I-BAP|ILBP|ILBP3|ILLBP	fatty acid binding protein 6	protein-coding
chr2	190880727	190880950	+	promoter-TSS (NM_001256310)	promoter-TSS (NM_001256310)	17	NM_001256310	2744	NM_014905	ENSG00000115419	GLS	AAD20|CASGID|EIEE71|GAC|GAM|GDPAG|GLS1|KGA	glutaminase	protein-coding
chr20	38446602	38446795	+	promoter-TSS (NR_003239)	promoter-TSS (NR_003239)	44	NR_003239	128439	NM_139016	ENSG00000174365	SNHG11	C20orf198|LINC00101|NCRNA00101	small nucleolar RNA host gene 11	ncRNA
chr2	27071525	27071771	+	promoter-TSS (NM_001134693)	promoter-TSS (NM_001134693)	6	NM_001134693	100128731	NM_001134693	ENSG00000228474	OST4	-	oligosaccharyltransferase complex subunit 4, non-catalytic	protein-coding
chr2	241636926	241637103	+	promoter-TSS (NM_178326)	promoter-TSS (NM_178326)	144	NM_015963	51078	NM_015963	ENSG00000176946	THAP4	CGI-36|Nb(III)|PP238	THAP domain containing 4	protein-coding
chr6	89829928	89830140	+	5' UTR (NM_001137667, exon 1 of 10)	5' UTR (NM_001137667, exon 1 of 10)	134	NM_001137668	9994	NM_012115	ENSG00000118412	CASP8AP2	CED-4|FLASH|RIP25	caspase 8 associated protein 2	protein-coding
chr2	241073399	241073548	+	non-coding (NR_138463, exon 7 of 7)	non-coding (NR_138463, exon 7 of 7)	28814	NM_182501	130916	NM_182501	ENSG00000122085	MTERF4	MTERFD2	mitochondrial transcription termination factor 4	protein-coding
chr7	75639041	75639191	+	intron (NM_005338, intron 1 of 30)	CpG	99825	NM_001243198	3092	NM_005338	ENSG00000127946	HIP1	HIP-I|ILWEQ|SHON|SHONbeta|SHONgamma	huntingtin interacting protein 1	protein-coding
chr8	9002901	9003017	+	promoter-TSS (NM_001354635).2	promoter-TSS (NM_001354635).2	62	NM_153332	90459	NM_153332	ENSG00000104626	ERI1	3'HEXO|HEXO|THEX1	exoribonuclease 1	protein-coding
chr8	42052171	42052546	+	promoter-TSS (NM_006766)	promoter-TSS (NM_006766)	-371	NM_006766	7994	NM_006766	ENSG00000083168	KAT6A	MOZ|MRD32|MYST-3|MYST3|RUNXBP2|ZC2HC6A|ZNF220	lysine acetyltransferase 6A	protein-coding
chr20	57212588	57212707	+	intron (NM_001719, intron 2 of 6)	intron (NM_001719, intron 2 of 6)	-1049	NR_110631	102723590	NR_110631		BMP7-AS1	-	BMP7 antisense RNA 1	ncRNA
chr4	145937678	145937816	+	intron (NM_178835, intron 1 of 14)	CpG	1076	NM_001306215	152485	NM_178835	ENSG00000151612	ZNF827	-	zinc finger protein 827	protein-coding
chr3	51967334	51967456	+	promoter-TSS (NM_020418)	promoter-TSS (NM_020418)	59	NM_033008	57060	NM_020418	ENSG00000090097	PCBP4	CBP|LIP4|MCG10	poly(rC) binding protein 4	protein-coding
chr6	108074725	108074998	+	promoter-TSS (NM_014028)	promoter-TSS (NM_014028)	-120	NM_014028	28962	NM_014028	ENSG00000081087	OSTM1	GIPN|GL|HSPC019|OPTB5	osteoclastogenesis associated transmembrane protein 1	protein-coding
chr15	72197441	72197750	+	intron (NM_001012642, intron 1 of 11)	CpG	192	NM_001012642	196996	NM_001012642	ENSG00000175318	GRAMD2A	GRAMD2	GRAM domain containing 2A	protein-coding
chr7	128530915	128531130	+	Intergenic	CpG	54293	NM_018396	55798	NM_018396	ENSG00000165055	METTL2B	METL|METTL2|METTL2A|PSENIP1	methyltransferase like 2B	protein-coding
chr6	100465090	100465239	+	Intergenic	CpG	-1489	NM_005068	6492	NM_005068	ENSG00000112246	SIM1	bHLHe14	SIM bHLH transcription factor 1	protein-coding
chr11	61429442	61429574	+	promoter-TSS (NM_017841)	promoter-TSS (NM_017841)	403	NM_024811	79869	NM_024811	ENSG00000149532	CPSF7	CFIm59	cleavage and polyadenylation specific factor 7	protein-coding
chr17	74430794	74431068	+	Intergenic	CpG	-1157	NM_001366262	55890	NM_018653	ENSG00000170412	GPRC5C	RAIG-3|RAIG3	G protein-coupled receptor class C group 5 member C	protein-coding
chr10	32958400	32958721	+	promoter-TSS (NM_133376)	promoter-TSS (NM_133376)	-330	NM_002211	3688	NM_002211	ENSG00000150093	ITGB1	CD29|FNRB|GPIIA|MDF2|MSK12|VLA-BETA|VLAB	integrin subunit beta 1	protein-coding
chr6	41503979	41504316	+	intron (NR_120347, intron 2 of 2)	CpG	1703	NR_120347	103106903	NR_120347	ENSG00000226917	LINC01276	-	long intergenic non-protein coding RNA 1276	ncRNA
chr17	63842503	63842758	+	promoter-TSS (NM_001098426)	promoter-TSS (NM_001098426)	55	NM_001098426	6603	NM_003077	ENSG00000108604	SMARCD2	BAF60B|CRACD2|PRO2451|Rsc6p|SGD2	SWI/SNF related, matrix associated, actin dependent regulator of chromatin, subfamily d, member 2	protein-coding
chr22	50307437	50307658	+	promoter-TSS (NM_012401)	promoter-TSS (NM_012401)	99	NM_012401	23654	NM_012401	ENSG00000196576	PLXNB2	MM1|Nbla00445|PLEXB2|dJ402G11.3	plexin B2	protein-coding
chr2	30231524	30231660	+	promoter-TSS (NM_030915)	promoter-TSS (NM_030915)	58	NM_030915	81606	NM_030915	ENSG00000213626	LBH	-	LBH regulator of WNT signaling pathway	protein-coding
chr17	45160999	45161228	+	promoter-TSS (NM_001303441)	promoter-TSS (NM_001303441)	-732	NM_001303441	124790	NM_144608	ENSG00000168517	HEXIM2	L3	HEXIM P-TEFb complex subunit 2	protein-coding
chr17	50028467	50028631	+	Intergenic	Intergenic	27190	NR_038230	284080	NR_038230	ENSG00000246640	PICART1	-	p53 inducible cancer associated RNA transcript 1	ncRNA
chr7	100158411	100158843	+	promoter-TSS (NM_018275)	promoter-TSS (NM_018275)	96	NM_001303470	55262	NM_018275	ENSG00000146826	MAP11	C7orf43|MCPH25	microtubule associated protein 11	protein-coding
chr14	20682634	20682758	+	Intergenic	MER1B|DNA|hAT-Charlie	-1481	NM_001145	283	NM_001145	ENSG00000214274	ANG	ALS9|HEL168|RAA1|RNASE4|RNASE5	angiogenin	protein-coding
chr10	68407273	68407535	+	promoter-TSS (NM_017987)	promoter-TSS (NM_017987)	-110	NM_001278225	55680	NM_017987	ENSG00000204130	RUFY2	RABIP4R|ZFYVE13	RUN and FYVE domain containing 2	protein-coding
chr8	144103592	144103746	+	promoter-TSS (NM_032272)	promoter-TSS (NM_032272)	104	NM_030974	81858	NM_030974	ENSG00000179526	SHARPIN	SIPL1	SHANK associated RH domain interactor	protein-coding
chr3	159763450	159763902	+	intron (NM_001197108, intron 1 of 6)	CpG	4936	NR_121669	100874433	NR_121669		IQCJ-SCHIP1-AS1	uaz98	IQCJ-SCHIP1 readthrough antisense RNA 1	ncRNA
chr12	57469424	57469725	+	exon (NM_001167609, exon 10 of 11)	exon (NM_001167609, exon 10 of 11)	8293	NM_001367425	64333	NM_032496	ENSG00000123329	ARHGAP9	10C|RGL1	Rho GTPase activating protein 9	protein-coding
chr2	127857973	127858194	+	promoter-TSS (NM_004805)	promoter-TSS (NM_004805)	72	NM_004805	5433	NM_004805	ENSG00000144231	POLR2D	HSRBP4|HSRPB4|RBP4|RPB16	RNA polymerase II subunit D	protein-coding
chr4	102868980	102869211	+	promoter-TSS (NM_181890)	promoter-TSS (NM_181890)	103	NM_001008388	493856	NM_001008388	ENSG00000145354	CISD2	ERIS|Miner1|NAF-1|WFS2|ZCD2	CDGSH iron sulfur domain 2	protein-coding
chr1	41662456	41662613	+	intron (NM_001127714, intron 1 of 7)	CpG	-177851	NM_001302269	1907	NM_001956	ENSG00000127129	EDN2	ET-2|ET2|PPET2	endothelin 2	protein-coding
chr17	28743981	28744199	+	promoter-TSS (NM_004295)	promoter-TSS (NM_004295)	79	NM_004295	9618	NM_004295	ENSG00000076604	TRAF4	CART1|MLN62|RNF83	TNF receptor associated factor 4	protein-coding
chr4	128060850	128061032	+	promoter-TSS (NM_032239)	promoter-TSS (NM_032239)	-371	NM_001350531	55132	NM_018078	ENSG00000138709	LARP1B	LARP2	La ribonucleoprotein domain family member 1B	protein-coding
chr15	84748619	84748814	+	intron (NM_014630, intron 1 of 10)	CpG	124	NM_014630	9640	NM_014630	ENSG00000166716	ZNF592	CAMOS|SCAR5	zinc finger protein 592	protein-coding
chr12	6278397	6278539	+	Intergenic	Intergenic	-31968	NM_018173	55200	NM_018173	ENSG00000008323	PLEKHG6	MyoGEF	pleckstrin homology and RhoGEF domain containing G6	protein-coding
chr11	69642881	69643072	+	intron (NM_053056, intron 1 of 4)	CpG-4621	1871	NM_053056	595	NM_053056	ENSG00000110092	CCND1	BCL1|D11S287E|PRAD1|U21B31	cyclin D1	protein-coding
chr7	74289450	74289600	+	promoter-TSS (NM_003388)	promoter-TSS (NM_003388)	50	NM_003388	7461	NM_003388	ENSG00000106665	CLIP2	CLIP|CLIP-115|CYLN2|WBSCR3|WBSCR4|WSCR3|WSCR4	CAP-Gly domain containing linker protein 2	protein-coding
chr10	12068908	12069265	+	exon (NM_018706, exon 1 of 17)	exon (NM_018706, exon 1 of 17)	132	NM_018706	55526	NM_018706	ENSG00000181192	DHTKD1	AMOXAD|CMT2Q	dehydrogenase E1 and transketolase domain containing 1	protein-coding
chr15	41621462	41621639	+	Intergenic	CpG	-38862	NM_001080541	23269	NM_001080541	ENSG00000174197	MGA	MAD5|MXD5	MAX dimerization protein MGA	protein-coding
chr7	55133698	55133825	+	intron (NM_001346900, intron 1 of 27)	intron (NM_001346900, intron 1 of 27)	23922	NM_001346900	1956	NM_005228	ENSG00000146648	EGFR	ERBB|ERBB1|HER1|NISBD2|PIG61|mENA	epidermal growth factor receptor	protein-coding
chr10	98415022	98415279	+	promoter-TSS (NM_032709)	promoter-TSS (NM_032709)	32	NM_032709	84795	NM_032709	ENSG00000119943	PYROXD2	C10orf33|FP3420|YUEF	pyridine nucleotide-disulphide oxidoreductase domain 2	protein-coding
chr20	64047158	64047279	+	TTS (NM_018419)	TTS (NM_018419)	2421	NM_018419	54345	NM_018419	ENSG00000203883	SOX18	HLTRS|HLTS	SRY-box transcription factor 18	protein-coding
chr2	238203265	238203555	+	intron (NM_030768, intron 1 of 11)	CpG	285	NM_030768	80895	NM_030768	ENSG00000132323	ILKAP	ILKAP2|ILKAP3|PP2C-DELTA|PPM1O	ILK associated serine/threonine phosphatase	protein-coding
chr6	36442969	36443175	+	promoter-TSS (NM_152990)	promoter-TSS (NM_152990)	72	NM_173562	222658	NM_173562	ENSG00000112078	KCTD20	C6orf69|dJ108K11.3	potassium channel tetramerization domain containing 20	protein-coding
chr12	51270135	51270306	+	promoter-TSS (NM_001033873)	promoter-TSS (NM_001033873)	-10	NM_001033873	57228	NM_001031628	ENSG00000170545	SMAGP	hSMAGP	small cell adhesion glycoprotein	protein-coding
chr11	57741247	57741449	+	promoter-TSS (NM_170746)	promoter-TSS (NM_170746)	98	NM_001321335	280636	NM_170746	ENSG00000211450	SELENOH	C11orf31|C17orf10|SELH	selenoprotein H	protein-coding
chr7	149838437	149838567	+	5' UTR (NM_001099220, exon 1 of 8)	5' UTR (NM_001099220, exon 1 of 8)	127	NM_001099220	643641	NM_001099220	ENSG00000106479	ZNF862	-	zinc finger protein 862	protein-coding
chr19	55117538	55117714	+	promoter-TSS (NM_017607)	promoter-TSS (NM_017607)	11	NM_001271618	54776	NM_017607	ENSG00000125503	PPP1R12C	AAVS1|LENG3|MBS85|p84|p85	protein phosphatase 1 regulatory subunit 12C	protein-coding
chr6	42890611	42890842	+	promoter-TSS (NM_001008739)	promoter-TSS (NM_001008739)	95	NM_001008739	441150	NM_001008739	ENSG00000221821	C6orf226	-	chromosome 6 open reading frame 226	protein-coding
chr17	7350108	7350232	+	exon (NM_014716, exon 20 of 22)	exon (NM_014716, exon 20 of 22)	-1719	NM_001002914	147040	NM_001002914	ENSG00000213859	KCTD11	C17orf36|KCASH1|REN|REN/KCTD11	potassium channel tetramerization domain containing 11	protein-coding
chr17	55421766	55422012	+	promoter-TSS (NM_012329)	promoter-TSS (NM_012329)	-54	NM_012329	23531	NM_012329	ENSG00000108960	MMD	MMA|MMD1|PAQR11	monocyte to macrophage differentiation associated	protein-coding
chr19	41860214	41860534	+	promoter-TSS (NM_001321483)	promoter-TSS (NM_001321483)	-30	NM_001321483	6223	NM_001022	ENSG00000105372	RPS19	DBA|DBA1|S19|eS19	ribosomal protein S19	protein-coding
chr2	173964803	173965294	+	intron (NM_003111, intron 1 of 6)	CpG	654	NM_001172712	6670	NM_003111	ENSG00000172845	SP3	SPR2	Sp3 transcription factor	protein-coding
chr7	32957293	32957884	+	exon (NM_001284341, exon 1 of 11)	exon (NM_001284341, exon 1 of 11)	148	NM_007270	11328	NM_007270	ENSG00000122642	FKBP9	FKBP60|FKBP63|PPIase	FKBP prolyl isomerase 9	protein-coding
chr10	35642059	35642275	+	promoter-TSS (NR_039831)	promoter-TSS (NR_039831)	-733	NM_031866	8325	NM_031866	ENSG00000177283	FZD8	FZ-8|hFZ8	frizzled class receptor 8	protein-coding
chr22	46738285	46738450	+	promoter-TSS (NM_022766)	promoter-TSS (NM_022766)	-115	NM_022766	64781	NM_022766	ENSG00000100422	CERK	LK4|dA59H18.2|dA59H18.3|hCERK	ceramide kinase	protein-coding
chr5	36690200	36690367	+	Intergenic	CpG	83677	NM_001166695	6507	NM_004172	ENSG00000079215	SLC1A3	EA6|EAAT1|GLAST|GLAST1	solute carrier family 1 member 3	protein-coding
chr9	99906672	99906817	+	promoter-TSS (NM_017919)	promoter-TSS (NM_017919)	90	NM_017919	55014	NM_017919	ENSG00000136874	STX17	-	syntaxin 17	protein-coding
chr19	2273863	2274027	+	TTS (NM_001301020)	TTS (NM_001301020)	4459	NM_001301020	4946	NM_004152	ENSG00000104904	OAZ1	AZ1|AZI|OAZ	ornithine decarboxylase antizyme 1	protein-coding
chr8	144518002	144518139	+	promoter-TSS (NM_004260)	promoter-TSS (NM_004260)	78	NM_001272036	9684	NM_014665	ENSG00000160959	LRRC14	LRRC14A	leucine rich repeat containing 14	protein-coding
chr13	99980849	99980961	+	promoter-TSS (NM_007129)	promoter-TSS (NM_007129)	-879	NM_007129	7546	NM_007129	ENSG00000043355	ZIC2	HPE5	Zic family member 2	protein-coding
chr12	53451961	53452147	+	promoter-TSS (NM_001128911)	promoter-TSS (NM_001128911)	-48	NM_005016	5094	NM_005016	ENSG00000197111	PCBP2	HNRNPE2|HNRPE2|hnRNP-E2	poly(rC) binding protein 2	protein-coding
chr12	122078341	122078468	+	promoter-TSS (NM_014938).2	promoter-TSS (NM_014938).2	-352	NM_014938	22877	NM_014938	ENSG00000175727	MLXIP	MIR|MONDOA|bHLHe36	MLX interacting protein	protein-coding
chr3	141487102	141487315	+	exon (NM_001303246, exon 1 of 25)	exon (NM_001303246, exon 1 of 25)	181	NM_001303246	5922	NM_006506	ENSG00000155903	RASA2	GAP1M	RAS p21 protein activator 2	protein-coding
chr7	158704687	158704796	+	promoter-TSS (NM_001281933)	promoter-TSS (NM_001281933)	63	NR_104054	54892	NM_017760	ENSG00000146918	NCAPG2	3KS|CAP-G2|CAPG2|LUZP5|MTB|hCAP-G2	non-SMC condensin II complex subunit G2	protein-coding
chr1	184051939	184052048	+	intron (NR_125335, intron 1 of 5)	intron (NR_125335, intron 1 of 5)	263	NM_052965	116461	NM_052965	ENSG00000198860	TSEN15	C1orf19|PCH2F|sen15	tRNA splicing endonuclease subunit 15	protein-coding
chr1	36350864	36351013	+	intron (NM_001282546, intron 6 of 10)	intron (NM_001282546, intron 6 of 10)	-26784	NM_018166	55194	NM_018166	ENSG00000142694	EVA1B	C1orf78|FAM176B	eva-1 homolog B	protein-coding
chr12	6688971	6689162	+	intron (NM_001135734, intron 1 of 10)	intron (NM_001135734, intron 1 of 10)	309	NM_133476	171017	NM_133476	ENSG00000126746	ZNF384	CAGH1|CAGH1A|CIZ|ERDA2|NMP4|NP|TNRC1	zinc finger protein 384	protein-coding
chr3	9810278	9810487	+	non-coding (NR_037162, exon 1 of 11)	non-coding (NR_037162, exon 1 of 11)	120	NR_037162	26140	NM_015644	ENSG00000214021	TTLL3	HOTTL	tubulin tyrosine ligase like 3	protein-coding
chr14	105020929	105021219	+	promoter-TSS (NM_145701)	promoter-TSS (NM_145701)	9	NM_017955	55038	NM_017955	ENSG00000170779	CDCA4	HEPP|SEI-3/HEPP	cell division cycle associated 4	protein-coding
chr22	23717226	23717403	+	non-coding (NR_024448, exon 1 of 12)	non-coding (NR_024448, exon 1 of 12)	109	NR_024448	91316	NR_024448	ENSG00000228315	GUSBP11	-	GUSB pseudogene 11	pseudo
chr10	93496646	93496889	+	5' UTR (NM_001127182, exon 1 of 9)	5' UTR (NM_001127182, exon 1 of 9)	155	NM_018131	55165	NM_018131	ENSG00000138180	CEP55	C10orf3|CT111|MARCH|URCC6	centrosomal protein 55	protein-coding
chr16	2467728	2467942	+	non-coding (NR_135198, exon 1 of 1)	non-coding (NR_135198, exon 1 of 1)	378	NR_135198	729652	NR_135198	ENSG00000259895	LOC729652	-	uncharacterized LOC729652	ncRNA
chr17	4704080	4704240	+	promoter-TSS (NM_001278241)	promoter-TSS (NM_001278241)	-23	NM_014389	27043	NM_014389	ENSG00000141456	PELP1	MNAR|P160	proline, glutamate and leucine rich protein 1	protein-coding
chr6	44257261	44257503	+	promoter-TSS (NM_001286512)	promoter-TSS (NM_001286512)	-30	NM_001286512	347734	NM_178148	ENSG00000157593	SLC35B2	PAPST1|SLL|UGTrel4	solute carrier family 35 member B2	protein-coding
chr3	127734905	127735035	+	intron (NM_001003794, intron 3 of 7)	intron (NM_001003794, intron 3 of 7)	62018	NM_172027	80325	NM_032548	ENSG00000114626	ABTB1	BPOZ|BTB3|BTBD21|EF1ABP|PP2259	ankyrin repeat and BTB domain containing 1	protein-coding
chr1	226309109	226309218	+	promoter-TSS (NM_001366245)	promoter-TSS (NM_001366245)	1	NM_001366245	286826	NM_173083	ENSG00000183814	LIN9	BARA|BARPsv|Lin-9|TGS|TGS1|TGS2	lin-9 DREAM MuvB core complex component	protein-coding
chr17	8383581	8383887	+	promoter-TSS (NM_001315530)	promoter-TSS (NM_001315530)	-541	NM_001315530	6154	NM_000987	ENSG00000161970	RPL26	DBA11|L26	ribosomal protein L26	protein-coding
chr20	32819936	32820103	+	promoter-TSS (NM_012325)	promoter-TSS (NM_012325)	65	NM_012325	22919	NM_012325	ENSG00000101367	MAPRE1	EB1	microtubule associated protein RP/EB family member 1	protein-coding
chr19	46860944	46861281	+	5' UTR (NM_004491, exon 1 of 7)	5' UTR (NM_004491, exon 1 of 7)	115	NM_004491	2909	NM_004491	ENSG00000160007	ARHGAP35	GRF-1|GRLF1|P190-A|P190A|p190ARhoGAP|p190RhoGAP	Rho GTPase activating protein 35	protein-coding
chr8	131904138	131904427	+	non-coding (NR_136615, exon 1 of 24)	non-coding (NR_136615, exon 1 of 24)	189	NR_136615	23167	NM_015137	ENSG00000132294	EFR3A	-	EFR3 homolog A	protein-coding
chr2	241559005	241559279	+	promoter-TSS (NR_033346)	promoter-TSS (NR_033346)	1	NR_033346	100379249	NR_033346		BOK-AS1	BOK-AS|BOKAS|NAToB|NCRNA00151	BOK antisense RNA 1	ncRNA
chr14	24430013	24430155	+	promoter-TSS (NM_001039771)	promoter-TSS (NM_001039771)	130	NM_001290257	23351	NM_015299	ENSG00000100441	KHNYN	KIAA0323	KH and NYN domain containing	protein-coding
chr11	2699894	2700105	+	promoter-TSS (NR_002728)	promoter-TSS (NR_002728)	-1	NR_002728	10984	NR_002728	ENSG00000269821	KCNQ1OT1	KCNQ1-AS2|KCNQ10T1|Kncq1|KvDMR1|KvLQT1-AS|LIT1|NCRNA00012	KCNQ1 opposite strand/antisense transcript 1	ncRNA
chr21	46347844	46348028	+	intron (NM_001315529, intron 6 of 46)	intron (NM_001315529, intron 6 of 46)	23269	NM_001315529	5116	NM_006031	ENSG00000160299	PCNT	KEN|MOPD2|PCN|PCNT2|PCNTB|PCTN2|SCKL4	pericentrin	protein-coding
chr9	99819552	99819847	+	intron (NR_109802, intron 1 of 6)	CpG	190	NR_109802	101928438	NR_109802	ENSG00000237461	LOC101928438	-	uncharacterized LOC101928438	ncRNA
chr1	85581273	85581502	+	exon (NM_001554, exon 2 of 5)	exon (NM_001554, exon 2 of 5)	626	NM_001554	3491	NM_001554	ENSG00000142871	CCN1	CYR61|GIG1|IGFBP10	cellular communication network factor 1	protein-coding
chr9	96417292	96417617	+	intron (NM_153695, intron 1 of 4)	CpG	916	NM_153695	195828	NM_153695	ENSG00000165244	ZNF367	AFF29|CDC14B|ZFF29	zinc finger protein 367	protein-coding
chr8	132675597	132675719	+	promoter-TSS (NM_001321963)	promoter-TSS (NM_001321963)	-113	NR_073525	23639	NM_012472	ENSG00000129295	LRRC6	CILD19|LRTP|TSLRP	leucine rich repeat containing 6	protein-coding
chr6	41786385	41786513	+	promoter-TSS (NM_001134493)	promoter-TSS (NM_001134493)	-994	NM_001134493	100188893	NM_001134493	ENSG00000214736	TOMM6	OBTP|TOM6	translocase of outer mitochondrial membrane 6	protein-coding
chr19	42242455	42242734	+	promoter-TSS (NM_019884)	promoter-TSS (NM_019884)	8	NM_019884	2931	NM_019884	ENSG00000105723	GSK3A	-	glycogen synthase kinase 3 alpha	protein-coding
chr16	69311280	69311389	+	promoter-TSS (NM_013245)	promoter-TSS (NM_013245)	-16	NM_013245	27183	NM_013245	ENSG00000132612	VPS4A	SKD1|SKD1A|SKD2|VPS4|VPS4-1	vacuolar protein sorting 4 homolog A	protein-coding
chr17	81703133	81703586	+	promoter-TSS (NM_002949)	promoter-TSS (NM_002949)	-8	NM_002949	6182	NM_002949	ENSG00000262814	MRPL12	5c5-2|L12mt|MRP-L31/34|MRPL7|MRPL7/L12|RPML12	mitochondrial ribosomal protein L12	protein-coding
chr20	36773585	36773784	+	promoter-TSS (NM_001145318)	promoter-TSS (NM_001145318)	67	NM_001145316	79980	NM_024918	ENSG00000149636	DSN1	C20orf172|KNL3|MIS13|dJ469A13.2|hKNL-3	DSN1 component of MIS12 kinetochore complex	protein-coding
chr12	57455037	57455325	+	promoter-TSS (NM_031479)	promoter-TSS (NM_031479)	-126	NM_031479	83729	NM_031479	ENSG00000139269	INHBE	-	inhibin subunit beta E	protein-coding
chr6	3068576	3068735	+	5' UTR (NM_001354934, exon 1 of 12)	5' UTR (NM_001354934, exon 1 of 12)	161	NM_001354933	8737	NM_003804	ENSG00000137275	RIPK1	IMD57|RIP|RIP-1|RIP1	receptor interacting serine/threonine kinase 1	protein-coding
chr12	57765739	57766272	+	intron (NM_000785, intron 2 of 8)	intron (NM_000785, intron 2 of 8)	1073	NM_000785	1594	NM_000785	ENSG00000111012	CYP27B1	CP2B|CYP1|CYP1alpha|CYP27B|P450c1|PDDR|VDD1|VDDR|VDDRI|VDR	cytochrome P450 family 27 subfamily B member 1	protein-coding
chr19	58519894	58520063	+	promoter-TSS (NM_001316978)	promoter-TSS (NM_001316978)	-168	NM_001316981	84878	NM_032792	ENSG00000119574	ZBTB45	ZNF499	zinc finger and BTB domain containing 45	protein-coding
chr11	68839198	68839565	+	intron (NM_001031847, intron 1 of 18)	CpG	2535	NM_001876	1374	NM_001876	ENSG00000110090	CPT1A	CPT1|CPT1-L|L-CPT1	carnitine palmitoyltransferase 1A	protein-coding
chr5	82278210	82278391	+	promoter-TSS (NM_001025)	promoter-TSS (NM_001025)	54	NM_001025	6228	NM_001025	ENSG00000186468	RPS23	BTDD|MABAS|MCINS|PAMAS|S23|uS12	ribosomal protein S23	protein-coding
chr16	19113765	19113880	+	promoter-TSS (NR_028028)	promoter-TSS (NR_028028)	-110	NM_001034841	162073	NM_001034841	ENSG00000205730	ITPRIPL2	-	ITPRIP like 2	protein-coding
chr10	87863500	87863786	+	promoter-TSS (NM_001304718)	promoter-TSS (NM_001304718)	18	NM_001304718	5728	NM_000314	ENSG00000171862	PTEN	10q23del|BZS|CWS1|DEC|GLM2|MHAM|MMAC1|PTEN1|PTENbeta|TEP1	phosphatase and tensin homolog	protein-coding
chr10	5412760	5412920	+	intron (NM_001047160, intron 1 of 11)	CpG	283	NM_001047160	10276	NM_005863	ENSG00000173848	NET1	ARHGEF8|NET1A	neuroepithelial cell transforming 1	protein-coding
chr21	44873475	44873658	+	non-coding (NR_104597, exon 1 of 5)	non-coding (NR_104597, exon 1 of 5)	124	NM_004339	754	NM_004339	ENSG00000183255	PTTG1IP	C21orf1|C21orf3|PBF	PTTG1 interacting protein	protein-coding
chr6	108261330	108261480	+	promoter-TSS (NM_001300928)	promoter-TSS (NM_001300928)	-365	NM_003795	8724	NM_003795	ENSG00000112335	SNX3	Grd19|MCOPS8|SDP3	sorting nexin 3	protein-coding
chr9	129626219	129626345	+	promoter-TSS (NM_001286799)	promoter-TSS (NM_001286799)	129	NM_001286798	28989	NM_014064	ENSG00000148335	NTMT1	AD-003|C9orf32|HOMT1A|METTL11A|NRMT|NRMT1|NTM1A	N-terminal Xaa-Pro-Lys N-methyltransferase 1	protein-coding
chr13	98484924	98485116	+	intron (NM_001032296, intron 2 of 10)	intron (NM_001032296, intron 2 of 10)	37105	NM_003576	8428	NM_003576	ENSG00000102572	STK24	HEL-S-95|MST3|MST3B|STE20|STK3	serine/threonine kinase 24	protein-coding
chr12	60234922	60235096	+	Intergenic	L1PA7|LINE|L1	545639	NR_073055	9194	NM_004731	ENSG00000118596	SLC16A7	MCT2	solute carrier family 16 member 7	protein-coding
chr9	133356625	133356778	+	promoter-TSS (NM_003172)	promoter-TSS (NM_003172)	151	NM_017503	6835	NM_017503	ENSG00000148291	SURF2	SURF-2	surfeit 2	protein-coding
chr11	66330909	66331196	+	3' UTR (NM_001363560, exon 10 of 10)	3' UTR (NM_001363560, exon 10 of 10)	5382	NM_001363560	9610	NM_004292	ENSG00000174791	RIN1	-	Ras and Rab interactor 1	protein-coding
chr19	36528299	36528408	+	promoter-TSS (NM_001166037)	promoter-TSS (NM_001166037)	-82	NM_001166037	339324	NM_001012756	ENSG00000254004	ZNF260	OZRF1|PEX1|ZFP260	zinc finger protein 260	protein-coding
chr18	2655686	2655798	+	promoter-TSS (NM_015295)	promoter-TSS (NM_015295)	-145	NM_015295	23347	NM_015295	ENSG00000101596	SMCHD1	BAMS|FSHD2	structural maintenance of chromosomes flexible hinge domain containing 1	protein-coding
chr9	91361816	91361950	+	promoter-TSS (NM_001351433)	promoter-TSS (NM_001351433)	41	NM_001698	549	NM_001698	ENSG00000148090	AUH	-	AU RNA binding methylglutaconyl-CoA hydratase	protein-coding
chr15	41493681	41493798	+	promoter-TSS (NM_002220)	promoter-TSS (NM_002220)	-135	NM_002220	3706	NM_002220	ENSG00000137825	ITPKA	IP3-3KA|IP3KA	inositol-trisphosphate 3-kinase A	protein-coding
chr21	43659408	43659702	+	promoter-TSS (NM_015056)	promoter-TSS (NM_015056)	-5	NM_015056	23076	NM_015056	ENSG00000160208	RRP1B	KIAA0179|NNP1L|Nnp1|PPP1R136|RRP1	ribosomal RNA processing 1B	protein-coding
chr17	6640986	6641213	+	promoter-TSS (NR_147086)	promoter-TSS (NR_147086)	39	NM_032731	84817	NM_032731	ENSG00000129235	TXNDC17	TRP14|TXNL5	thioredoxin domain containing 17	protein-coding
chr1	236064861	236065256	+	promoter-TSS (NM_002508)	promoter-TSS (NM_002508)	32	NM_002508	4811	NM_002508	ENSG00000116962	NID1	NID	nidogen 1	protein-coding
chr1	904607	904746	+	Intergenic	CpG	15016	NR_026874	100130417	NM_175912	ENSG00000223764	LINC02593	-	long intergenic non-protein coding RNA 2593	ncRNA
chr4	112285649	112286052	+	promoter-TSS (NM_052864)	promoter-TSS (NM_052864)	54	NM_052864	92610	NM_052864	ENSG00000145365	TIFA	T2BP|T6BP|TIFAA	TRAF interacting protein with forkhead associated domain	protein-coding
chr10	100267610	100267757	+	promoter-TSS (NM_001303405)	promoter-TSS (NM_001303405)	-45	NM_001303407	55280	NM_018294	ENSG00000095485	CWF19L1	C19L1|SCAR17|hDrn1	CWF19 like cell cycle control factor 1	protein-coding
chr1	1511652	1511863	+	promoter-TSS (NM_018188)	promoter-TSS (NM_018188)	-405	NM_018188	55210	NM_018188	ENSG00000197785	ATAD3A	HAYOS	ATPase family AAA domain containing 3A	protein-coding
chr8	30744079	30744266	+	promoter-TSS (NM_001282189)	promoter-TSS (NM_001282189)	7	NM_001282199	7993	NM_005671	ENSG00000104691	UBXN8	D8S2298E|REP8|UBXD6	UBX domain protein 8	protein-coding
chr16	71845869	71846029	+	promoter-TSS (NM_001137675)	promoter-TSS (NM_001137675)	-27	NM_001137675	342371	NM_001137675	ENSG00000224470	ATXN1L	BOAT|BOAT1	ataxin 1 like	protein-coding
chr10	17230344	17230621	+	promoter-TSS (NR_108061)	promoter-TSS (NR_108061)	-497	NR_108061	100507347	NR_108060	ENSG00000229124	VIM-AS1	-	VIM antisense RNA 1	ncRNA
chr5	138464107	138464221	+	Intergenic	CpG	-1315	NM_001964	1958	NM_001964	ENSG00000120738	EGR1	AT225|G0S30|KROX-24|NGFI-A|TIS8|ZIF-268|ZNF225	early growth response 1	protein-coding
chr7	39949975	39950282	+	promoter-TSS (NR_158201)	promoter-TSS (NR_158201)	-128	NM_003718	8621	NM_003718	ENSG00000065883	CDK13	CDC2L|CDC2L5|CHDFIDD|CHED|hCDK13	cyclin dependent kinase 13	protein-coding
chr3	184174802	184175067	+	promoter-TSS (NM_004068)	promoter-TSS (NM_004068)	79	NM_004068	1173	NM_004068	ENSG00000161203	AP2M1	AP50|CLAPM1|mu2	adaptor related protein complex 2 subunit mu 1	protein-coding
chr10	67884519	67884772	+	promoter-TSS (NM_012238)	promoter-TSS (NM_012238)	-11	NM_012238	23411	NM_012238	ENSG00000096717	SIRT1	SIR2|SIR2L1|SIR2alpha	sirtuin 1	protein-coding
chr14	59484231	59484384	+	promoter-TSS (NM_001331159)	promoter-TSS (NM_001331159)	48	NR_138572	112849	NM_144581	ENSG00000126790	L3HYPDH	C14orf149	trans-L-3-hydroxyproline dehydratase	protein-coding
chr7	74173967	74174375	+	promoter-TSS (NM_022170)	promoter-TSS (NM_022170)	-185	NM_031992	7458	NM_022170	ENSG00000106682	EIF4H	WBSCR1|WSCR1|eIF-4H	eukaryotic translation initiation factor 4H	protein-coding
chr3	120451132	120451313	+	promoter-TSS (NM_007085)	promoter-TSS (NM_007085)	-230	NM_007085	11167	NM_007085	ENSG00000163430	FSTL1	FRP|FSL1|MIR198|OCC-1|OCC1|tsc36	follistatin like 1	protein-coding
chr2	46699080	46699490	+	promoter-TSS (NM_144949)	promoter-TSS (NM_144949)	-10	NM_144949	9655	NM_014011	ENSG00000171150	SOCS5	CIS6|CISH6|Cish5|SOCS-5	suppressor of cytokine signaling 5	protein-coding
chr6	42050562	42050728	+	intron (NM_138572, intron 1 of 8)	CpG	121	NM_138572	129685	NM_138572	ENSG00000137413	TAF8	II|TAF|TAF(II)43|TAFII-43|TAFII43|TBN	TATA-box binding protein associated factor 8	protein-coding
chr11	64269759	64270168	+	TTS (NM_000932)	TTS (NM_000932)	-14376	NM_001170726	56834	NM_020155	ENSG00000173264	GPR137	C11orf4|GPR137A|TM7SF1L1	G protein-coupled receptor 137	protein-coding
chr8	100722026	100722201	+	promoter-TSS (NM_002568)	promoter-TSS (NM_002568)	-25	NM_002568	26986	NM_002568	ENSG00000070756	PABPC1	PAB1|PABP|PABP1|PABPC2|PABPL1	poly(A) binding protein cytoplasmic 1	protein-coding
chr4	73258595	73258766	+	5' UTR (NM_015574, exon 1 of 34)	5' UTR (NM_015574, exon 1 of 34)	118	NM_032217	26057	NM_015574	ENSG00000132466	ANKRD17	GTAR|MASK2|NY-BR-16	ankyrin repeat domain 17	protein-coding
chr6	169701995	169702309	+	promoter-TSS (NM_001317342)	promoter-TSS (NM_001317342)	26	NM_001317342	387263	NM_001029863	ENSG00000185127	C6orf120	-	chromosome 6 open reading frame 120	protein-coding
chr2	15591781	15592075	+	promoter-TSS (NM_004939)	promoter-TSS (NM_004939)	60	NM_004939	1653	NM_004939	ENSG00000079785	DDX1	DBP-RB|UKVH5d	DEAD-box helicase 1	protein-coding
chr19	16325183	16325542	+	exon (NM_016270, exon 2 of 3)	exon (NM_016270, exon 2 of 3)	536	NM_016270	10365	NM_016270	ENSG00000127528	KLF2	LKLF	Kruppel like factor 2	protein-coding
chr17	81034932	81035256	+	promoter-TSS (NM_017451)	promoter-TSS (NM_017451)	-57	NM_017450	10458	NM_006340	ENSG00000175866	BAIAP2	BAP2|FLAF3|IRSP53	BAI1 associated protein 2	protein-coding
chr2	69643470	69643738	+	promoter-TSS (NM_001320698)	promoter-TSS (NM_001320698)	135	NM_014911	22848	NM_014911	ENSG00000115977	AAK1	-	AP2 associated kinase 1	protein-coding
chr2	219176936	219177145	+	promoter-TSS (NM_015680)	promoter-TSS (NM_015680)	-115	NR_135629	27013	NM_015680	ENSG00000115649	CNPPD1	C2orf24|CGI-57	cyclin Pas1/PHO80 domain containing 1	protein-coding
chr19	13054002	13054185	+	intron (NM_001365984, intron 1 of 9)	intron (NM_001365984, intron 1 of 9)	29314	NM_001365984	4784	NM_002501	ENSG00000008441	NFIX	CTF|MRSHSS|NF-I/X|NF1-X|NF1A|SOTOS2	nuclear factor I X	protein-coding
chr16	50066092	50066289	+	exon (NM_182922, exon 1 of 15)	exon (NM_182922, exon 1 of 15)	220	NM_182922	55027	NM_017939	ENSG00000155393	HEATR3	SYO1	HEAT repeat containing 3	protein-coding
chr8	37695433	37695847	+	promoter-TSS (NM_025069)	promoter-TSS (NM_025069)	-142	NM_025069	80139	NM_025069	ENSG00000183779	ZNF703	NLZ1|ZEPPO1|ZNF503L|ZPO1	zinc finger protein 703	protein-coding
chr9	69759775	69760016	+	exon (NM_001366940, exon 1 of 7)	exon (NM_001366940, exon 1 of 7)	116	NM_001099666	375743	NM_001099666	ENSG00000188647	PTAR1	-	protein prenyltransferase alpha subunit repeat containing 1	protein-coding
chr6	36986041	36986221	+	exon (NM_001271641, exon 1 of 12)	exon (NM_001271641, exon 1 of 12)	420	NM_001271641	23787	NM_014341	ENSG00000137409	MTCH1	CGI-64|PIG60|PSAP|SLC25A49	mitochondrial carrier 1	protein-coding
chr12	6568138	6568463	+	promoter-TSS (NM_001258309)	promoter-TSS (NM_001258309)	-9	NM_001033714	4839	NM_006170	ENSG00000111641	NOP2	NOL1|NOP120|NSUN1|p120	NOP2 nucleolar protein	protein-coding
chr17	2042020	2042129	+	promoter-TSS (NM_080822)	promoter-TSS (NM_080822)	52	NM_080822	124641	NM_080822	ENSG00000262664	OVCA2	-	OVCA2 serine hydrolase domain containing	protein-coding
chr8	144409157	144409593	+	promoter-TSS (NM_013291).2	promoter-TSS (NM_013291).2	-40	NM_013291	29894	NM_013291	ENSG00000071894	CPSF1	CPSF160|HSU37012|P/cl.18	cleavage and polyadenylation specific factor 1	protein-coding
chrX	12975019	12975269	+	promoter-TSS (NM_021109)	promoter-TSS (NM_021109)	34	NM_021109	7114	NM_021109	ENSG00000205542	TMSB4X	FX|PTMB4|TB4X|TMSB4	thymosin beta 4 X-linked	protein-coding
chr16	66549786	66550195	+	exon (NM_004614, exon 1 of 10)	exon (NM_004614, exon 1 of 10)	132	NM_001272050	7084	NM_004614	ENSG00000166548	TK2	MTDPS2|MTTK|PEOB3|SCA31	thymidine kinase 2	protein-coding
chr14	22977793	22977942	+	TTS (NM_001289097)	TTS (NM_001289097)	-1025	NM_198086	84962	NM_032876	ENSG00000129474	AJUBA	JUB	ajuba LIM protein	protein-coding
chr5	178232429	178232629	+	exon (NM_153373, exon 1 of 13)	exon (NM_153373, exon 1 of 13)	273	NM_153373	85007	NM_153373	ENSG00000175309	PHYKPL	AGXT2L2|PHLU	5-phosphohydroxy-L-lysine phospho-lyase	protein-coding
chr19	18374543	18374689	+	Intergenic	Intergenic	-11542	NM_004864	9518	NM_004864	ENSG00000130513	GDF15	GDF-15|MIC-1|MIC1|NAG-1|PDF|PLAB|PTGFB	growth differentiation factor 15	protein-coding
chr20	63707976	63708175	+	promoter-TSS (NR_051954)	promoter-TSS (NR_051954)	47	NM_181485	84619	NM_032527	ENSG00000197114	ZGPAT	GPATC6|GPATCH6|KIAA1847|ZC3H9|ZC3HDC9|ZIP	zinc finger CCCH-type and G-patch domain containing	protein-coding
chr19	41264473	41264632	+	promoter-TSS (NM_001301016)	promoter-TSS (NM_001301016)	180	NM_001321208	11100	NM_007040	ENSG00000105323	HNRNPUL1	E1B-AP5|E1BAP5|HNRPUL1	heterogeneous nuclear ribonucleoprotein U like 1	protein-coding
chr9	100352771	100353027	+	promoter-TSS (NM_017746)	promoter-TSS (NM_017746)	43	NM_017746	54881	NM_017746	ENSG00000136891	TEX10	Ipi1|bA208F1.2	testis expressed 10	protein-coding
chr22	31399340	31399500	+	promoter-TSS (NM_004147)	promoter-TSS (NM_004147)	-184	NM_004147	4733	NM_004147	ENSG00000185721	DRG1	NEDD3	developmentally regulated GTP binding protein 1	protein-coding
chr8	59119503	59119639	+	promoter-TSS (NM_014729)	promoter-TSS (NM_014729)	361	NR_149031	100505501	NR_149030		LOC100505501	-	uncharacterized LOC100505501	ncRNA
chr21	44928121	44928230	+	non-coding (NR_038314, exon 4 of 4)	non-coding (NR_038314, exon 4 of 4)	640	NM_001127491	3689	NM_000211	ENSG00000160255	ITGB2	CD18|LAD|LCAMB|LFA-1|MAC-1|MF17|MFI7	integrin subunit beta 2	protein-coding
chr12	124678728	124678874	+	Intergenic	Intergenic	-111189	NM_001206654	9612	NM_006312	ENSG00000196498	NCOR2	CTG26|N-CoR2|SMAP270|SMRT|SMRTE|SMRTE-tau|TNRC14|TRAC|TRAC-1|TRAC1	nuclear receptor corepressor 2	protein-coding
chr10	79157644	79157832	+	intron (NM_020338, intron 3 of 24)	intron (NM_020338, intron 3 of 24)	88772	NM_020338	57178	NM_020338	ENSG00000108175	ZMIZ1	MIZ|RAI17|TRAFIP10|ZIMP10	zinc finger MIZ-type containing 1	protein-coding
chr16	25257422	25257785	+	5' UTR (NM_001012981, exon 1 of 7)	5' UTR (NM_001012981, exon 1 of 7)	242	NM_001012981	342357	NM_001012981	ENSG00000155592	ZKSCAN2	ZNF694|ZSCAN31|ZSCAN34	zinc finger with KRAB and SCAN domains 2	protein-coding
chr1	924181	924324	+	Intergenic	CpG	-1479	NM_152486	148398	NM_152486	ENSG00000187634	SAMD11	MRS	sterile alpha motif domain containing 11	protein-coding
chr17	81977258	81978076	+	promoter-TSS (NM_001251888)	promoter-TSS (NM_001251888)	38	NM_001330528	79058	NM_024083	ENSG00000169696	ASPSCR1	ASPCR1|ASPL|ASPS|RCC17|TUG|UBXD9|UBXN9	ASPSCR1 tether for SLC2A4, UBX domain containing	protein-coding
chr4	88379029	88379138	+	exon (NM_017912, exon 1 of 23)	exon (NM_017912, exon 1 of 23)	344	NM_017912	55008	NM_017912	ENSG00000138642	HERC6	-	HECT and RLD domain containing E3 ubiquitin protein ligase family member 6	protein-coding
chr16	2267892	2268180	+	promoter-TSS (NM_080594)	promoter-TSS (NM_080594)	90	NM_001286627	10921	NM_006711	ENSG00000205937	RNPS1	E5.1	RNA binding protein with serine rich domain 1	protein-coding
chr8	100722406	100722705	+	promoter-TSS (NM_002568)	promoter-TSS (NM_002568)	-467	NM_002568	26986	NM_002568	ENSG00000070756	PABPC1	PAB1|PABP|PABP1|PABPC2|PABPL1	poly(A) binding protein cytoplasmic 1	protein-coding
chr22	42615257	42615646	+	promoter-TSS (NM_032311)	promoter-TSS (NM_032311)	206	NR_029422	267010	NR_029422	ENSG00000276027	RNU12	RNU12-1|RNU12L|RNU12P|dJ222E13.7	RNA, U12 small nuclear	snRNA
chr11	67353313	67353683	+	promoter-TSS (NM_001256870)	promoter-TSS (NM_001256870)	48	NM_021173	57804	NM_021173	ENSG00000175482	POLD4	POLDS|p12	DNA polymerase delta 4, accessory subunit	protein-coding
chr6	35468330	35468450	+	promoter-TSS (NM_007104)	promoter-TSS (NM_007104)	-11	NM_007104	4736	NM_007104	ENSG00000198755	RPL10A	CSA19|Csa-19|L10A|NEDD6	ribosomal protein L10a	protein-coding
chr17	68512646	68512918	+	promoter-TSS (NM_001369390)	promoter-TSS (NM_001369390)	-102	NM_001369390	5573	NM_002734	ENSG00000108946	PRKAR1A	ACRDYS1|ADOHR|CAR|CNC|CNC1|PKR1|PPNAD1|PRKAR1|TSE1	protein kinase cAMP-dependent type I regulatory subunit alpha	protein-coding
chr5	180072085	180072237	+	promoter-TSS (NM_018434)	promoter-TSS (NM_018434)	-402	NM_001280801	55819	NM_018434	ENSG00000113269	RNF130	G1RZFP|GOLIATH|GP	ring finger protein 130	protein-coding
chr11	70270915	70271102	+	intron (NR_045286, intron 1 of 28)	CpG	308	NM_177423	8500	NM_003626	ENSG00000131626	PPFIA1	LIP.1|LIP1|LIPRIN	PTPRF interacting protein alpha 1	protein-coding
chr19	1875909	1876074	+	TTS (NM_001130111)	TTS (NM_001130111)	9505	NM_031213	81926	NM_031213	ENSG00000129968	ABHD17A	C19orf27|FAM108A1	abhydrolase domain containing 17A	protein-coding
chr1	112701270	112701489	+	TTS (NM_001369507)	TTS (NM_001369507)	5677	NM_001042679	389	NM_175744	ENSG00000155366	RHOC	ARH9|ARHC|H9|RHOH9	ras homolog family member C	protein-coding
chr1	205301546	205301655	+	TTS (NM_030952)	TTS (NM_030952)	20145	NM_030952	81788	NM_030952	ENSG00000163545	NUAK2	SNARK	NUAK family kinase 2	protein-coding
chr2	180980347	180980489	+	promoter-TSS (NM_182678)	promoter-TSS (NM_182678)	33	NM_182678	10477	NM_006357	ENSG00000170035	UBE2E3	UBCH9|UbcM2	ubiquitin conjugating enzyme E2 E3	protein-coding
chr14	60091905	60092103	+	promoter-TSS (NM_022495)	promoter-TSS (NM_022495)	81	NM_001330177	64430	NM_022495	ENSG00000126773	PCNX4	C14orf135|FBP2|PCNXL4	pecanex 4	protein-coding
chr12	6336636	6336751	+	intron (NR_144351, intron 1 of 8)	intron (NR_144351, intron 1 of 8)	5383	NM_001346091	7132	NM_001065	ENSG00000067182	TNFRSF1A	CD120a|FPF|TBP1|TNF-R|TNF-R-I|TNF-R55|TNFAR|TNFR1|TNFR55|TNFR60|p55|p55-R|p60	TNF receptor superfamily member 1A	protein-coding
chr6	13814369	13814499	+	5' UTR (NM_001031713, exon 1 of 9)	5' UTR (NM_001031713, exon 1 of 9)	126	NM_001031713	63933	NM_022102	ENSG00000050393	MCUR1	C6orf79|CCDC90A|FMP32	mitochondrial calcium uniporter regulator 1	protein-coding
chr1	23559368	23559615	+	promoter-TSS (NM_002167)	promoter-TSS (NM_002167)	10	NM_002167	3399	NM_002167	ENSG00000117318	ID3	HEIR-1|bHLHb25	inhibitor of DNA binding 3, HLH protein	protein-coding
chr22	36481451	36481676	+	promoter-TSS (NM_012473)	promoter-TSS (NM_012473)	77	NM_012473	25828	NM_012473	ENSG00000100348	TXN2	COXPD29|MT-TRX|MTRX|TRX2|TXN	thioredoxin 2	protein-coding
chr11	62622031	62622142	+	promoter-TSS (NM_001288721)	promoter-TSS (NM_001288721)	89	NR_109991	26229	NM_012200	ENSG00000149541	B3GAT3	GLCATI|JDSCD|glcUAT-I	beta-1,3-glucuronyltransferase 3	protein-coding
chr1	223701206	223701525	+	promoter-TSS (NM_001146068)	promoter-TSS (NM_001146068)	-228	NM_001146068	824	NM_001748	ENSG00000162909	CAPN2	CANP2|CANPL2|CANPml|mCANP	calpain 2	protein-coding
chr12	56158303	56158565	+	promoter-TSS (NM_079423)	promoter-TSS (NM_079423)	75	NM_021019	4637	NM_021019	ENSG00000092841	MYL6	ESMLC|LC17|LC17-GI|LC17-NM|LC17A|LC17B|MLC-3|MLC1SM|MLC3NM|MLC3SM	myosin light chain 6	protein-coding
chr11	61333222	61333371	+	promoter-TSS (NM_001351980)	promoter-TSS (NM_001351980)	68	NM_001351980	26007	NM_015533	ENSG00000149476	TKFC	DAK|NET45	triokinase and FMN cyclase	protein-coding
chr19	12333479	12333636	+	promoter-TSS (NM_001363608)	promoter-TSS (NM_001363608)	76	NM_001363608	147837	NM_145276	ENSG00000188868	ZNF563	-	zinc finger protein 563	protein-coding
chr13	113178097	113178219	+	exon (NM_001320657, exon 14 of 14)	exon (NM_001320657, exon 14 of 14)	19504	NM_001256134	8858	NM_003891	ENSG00000126231	PROZ	PZ	protein Z, vitamin K dependent plasma glycoprotein	protein-coding
chr12	64404835	64405086	+	intron (NM_007235, intron 1 of 24)	CpG	568	NM_007235	11260	NM_007235	ENSG00000184575	XPOT	XPO3	exportin for tRNA	protein-coding
chr5	131796897	131797355	+	promoter-TSS (NM_001008738)	promoter-TSS (NM_001008738)	-109	NM_133372	96459	NM_133372	ENSG00000217128	FNIP1	-	folliculin interacting protein 1	protein-coding
chr8	97277233	97277370	+	exon (NM_033512, exon 1 of 1)	exon (NM_033512, exon 1 of 1)	627	NM_033512	85453	NM_033512	ENSG00000180543	TSPYL5	-	TSPY like 5	protein-coding
chr3	100334782	100334998	+	intron (NM_020202, intron 1 of 9)	CpG	133	NM_020202	56954	NM_020202	ENSG00000114021	NIT2	HEL-S-8a	nitrilase family member 2	protein-coding
chr10	46541356	46541629	+	Intergenic	CpG	14579	NM_014696	9721	NM_014696	ENSG00000204175	GPRIN2	GRIN2|KIAA0514	G protein regulated inducer of neurite outgrowth 2	protein-coding
chr13	114234801	114235048	+	promoter-TSS (NM_001318518)	promoter-TSS (NM_001318518)	27	NM_001318518	8881	NM_003903	ENSG00000130177	CDC16	ANAPC6|APC6|CDC16Hs|CUT9	cell division cycle 16	protein-coding
chr13	110340867	110341040	+	promoter-TSS (NR_107040)	promoter-TSS (NR_107040)	-5	NR_107040	102465872	NR_107040	ENSG00000276765	MIR8073	hsa-mir-8073	microRNA 8073	ncRNA
chr11	66326622	66326731	+	Intergenic	Intergenic	-9632	NM_020404	57124	NM_020404	ENSG00000174807	CD248	CD164L1|TEM1	CD248 molecule	protein-coding
chr17	75855604	75855806	+	promoter-TSS (NM_001330499)	promoter-TSS (NM_001330499)	-370	NM_001330499	23558	NM_012478	ENSG00000132471	WBP2	DFNB107|GRAMD6|WBP-2	WW domain binding protein 2	protein-coding
chr1	150269106	150269215	+	promoter-TSS (NR_045033)	promoter-TSS (NR_045033)	49	NR_045033	51107	NM_016022	ENSG00000117362	APH1A	6530402N02Rik|APH-1|APH-1A|CGI-78	aph-1 homolog A, gamma-secretase subunit	protein-coding
chr2	62705777	62706034	+	promoter-TSS (NM_001354217)	promoter-TSS (NM_001354217)	192	NM_001354222	23301	NM_015252	ENSG00000115504	EHBP1	HPC12|NACSIN	EH domain binding protein 1	protein-coding
chr8	144508877	144509085	+	promoter-TSS (NM_138431)	promoter-TSS (NM_138431)	-55	NR_130120	113655	NM_138431	ENSG00000167700	MFSD3	-	major facilitator superfamily domain containing 3	protein-coding
chr13	110306831	110307469	+	promoter-TSS (NM_001303110)	promoter-TSS (NM_001303110)	7	NM_001303110	1282	NM_001845	ENSG00000187498	COL4A1	BSVD|BSVD1|RATOR	collagen type IV alpha 1 chain	protein-coding
chr17	8121760	8121939	+	exon (NM_001165967, exon 4 of 4)	exon (NM_001165967, exon 4 of 4)	2257	NM_001165967	84667	NM_032580	ENSG00000179111	HES7	SCDO4|bHLHb37	hes family bHLH transcription factor 7	protein-coding
chr9	128001853	128001984	+	Intergenic	Intergenic	-20929	NM_001035254	399665	NM_203305	ENSG00000167106	FAM102A	C9orf132|EEIG1|SYM-3A|bA203J24.7	family with sequence similarity 102 member A	protein-coding
chr6	145734787	145734937	+	promoter-TSS (NR_038246)	promoter-TSS (NR_038246)	-7	NR_038246	100507557	NR_038244	ENSG00000235652	LOC100507557	-	uncharacterized LOC100507557	ncRNA
chr17	75131544	75131852	+	promoter-TSS (NM_014595)	promoter-TSS (NM_014595)	44	NM_014595	30833	NM_014595	ENSG00000125458	NT5C	DNT|DNT1|HEL74|P5N2|PN-I|PN-II|UMPH2|cdN|dNT-1	5', 3'-nucleotidase, cytosolic	protein-coding
chr17	50190762	50190911	+	exon (NM_000088, exon 33 of 51)	exon (NM_000088, exon 33 of 51)	10803	NM_000088	1277	NM_000088	ENSG00000108821	COL1A1	EDSARTH1|EDSC|OI1|OI2|OI3|OI4	collagen type I alpha 1 chain	protein-coding
chrX	101390913	101391064	+	promoter-TSS (NM_001287344)	promoter-TSS (NM_001287344)	-23	NM_001199973	100529097	NM_001199973		RPL36A-HNRNPH2	-	RPL36A-HNRNPH2 readthrough	protein-coding
chr9	97922377	97922538	+	exon (NM_016481, exon 1 of 5)	exon (NM_016481, exon 1 of 5)	113	NM_016481	51531	NM_016481	ENSG00000136932	TRMO	C9orf156|HSPC219|NAP1	tRNA methyltransferase O	protein-coding
chr11	66326834	66327124	+	Intergenic	Intergenic	9455	NM_001363560	9610	NM_004292	ENSG00000174791	RIN1	-	Ras and Rab interactor 1	protein-coding
chr6	158819296	158819715	+	promoter-TSS (NM_001111077)	promoter-TSS (NM_001111077)	-137	NM_001111077	7430	NM_003379	ENSG00000092820	EZR	CVIL|CVL|HEL-S-105|VIL2	ezrin	protein-coding
chr17	58007116	58007334	+	promoter-TSS (NM_001078166)	promoter-TSS (NM_001078166)	21	NM_006924	6426	NM_006924	ENSG00000136450	SRSF1	ASF|SF2|SF2p33|SFRS1|SRp30a	serine and arginine rich splicing factor 1	protein-coding
chr11	69646674	69646787	+	intron (NM_053056, intron 3 of 4)	intron (NM_053056, intron 3 of 4)	5625	NM_053056	595	NM_053056	ENSG00000110092	CCND1	BCL1|D11S287E|PRAD1|U21B31	cyclin D1	protein-coding
chr1	211259233	211259487	+	promoter-TSS (NM_001136225)	promoter-TSS (NM_001136225)	83	NR_146434	55758	NM_018254	ENSG00000117625	RCOR3	-	REST corepressor 3	protein-coding
chr12	46372659	46372803	+	promoter-TSS (NM_018976)	promoter-TSS (NM_018976)	42	NM_001307936	54407	NM_018976	ENSG00000134294	SLC38A2	ATA2|PRO1068|SAT2|SNAT2	solute carrier family 38 member 2	protein-coding
chr13	106567943	106568277	+	promoter-TSS (NM_018011)	promoter-TSS (NM_018011)	27	NM_018011	55082	NM_018011	ENSG00000134884	ARGLU1	-	arginine and glutamate rich 1	protein-coding
chr17	75896781	75896898	+	exon (NM_173547, exon 1 of 6)	exon (NM_173547, exon 1 of 6)	112	NM_001256124	201292	NM_173547	ENSG00000141569	TRIM65	4732463G12Rik	tripartite motif containing 65	protein-coding
chr1	26111715	26111957	+	promoter-TSS (NM_001243533)	promoter-TSS (NM_001243533)	12	NM_001243533	149420	NM_152835	ENSG00000175087	PDIK1L	CLIK1L|STK35L2	PDLIM1 interacting kinase 1 like	protein-coding
chr12	57580526	57580672	+	intron (NM_004984, intron 23 of 28)	intron (NM_004984, intron 23 of 28)	-10593	NM_001146260	79837	NM_024779	ENSG00000166908	PIP4K2C	PIP5K2C	phosphatidylinositol-5-phosphate 4-kinase type 2 gamma	protein-coding
chr3	30606643	30606918	+	5' UTR (NM_003242, exon 1 of 7)	5' UTR (NM_003242, exon 1 of 7)	179	NM_003242	7048	NM_003242	ENSG00000163513	TGFBR2	AAT3|FAA3|LDS1B|LDS2|LDS2B|MFS2|RIIC|TAAD2|TBR-ii|TBRII|TGFR-2|TGFbeta-RII	transforming growth factor beta receptor 2	protein-coding
chr11	66480578	66480711	+	promoter-TSS (NR_120586)	promoter-TSS (NR_120586)	210	NM_001256670	10072	NM_005700	ENSG00000254986	DPP3	DPPIII	dipeptidyl peptidase 3	protein-coding
chr22	39399696	39399949	+	promoter-TSS (NM_006116)	promoter-TSS (NM_006116)	42	NM_006116	10454	NM_006116	ENSG00000100324	TAB1	3'-Tab1|MAP3K7IP1	TGF-beta activated kinase 1 (MAP3K7) binding protein 1	protein-coding
chr13	110456023	110456146	+	TTS (NM_001267044)	TTS (NM_001267044)	7203	NM_001267044	100129836	NM_001267044		COL4A2-AS2	-	COL4A2 antisense 2	protein-coding
chr20	45293647	45293872	+	3' UTR (NM_030590, exon 9 of 9)	3' UTR (NM_030590, exon 9 of 9)	-13081	NM_001281448	11317	NM_014276	ENSG00000124232	RBPJL	RBPL|RBPSUHL|SUHL	recombination signal binding protein for immunoglobulin kappa J region like	protein-coding
chr8	100952477	100952737	+	promoter-TSS (NM_145690)	promoter-TSS (NM_145690)	386	NM_001135699	7534	NM_003406	ENSG00000164924	YWHAZ	14-3-3-zeta|HEL-S-3|HEL-S-93|HEL4|KCIP-1|POPCHAS|YWHAD	tyrosine 3-monooxygenase/tryptophan 5-monooxygenase activation protein zeta	protein-coding
chr6	27872122	27872431	+	promoter-TSS (NM_003533)	promoter-TSS (NM_003533)	45	NM_003533	8354	NM_003533	ENSG00000275379	HIST1H3I	H3.f|H3/f|H3FF	histone cluster 1 H3 family member i	protein-coding
chr16	30875347	30875504	+	promoter-TSS (NR_039744)	promoter-TSS (NR_039744)	-35	NR_110942	101928736	NR_110940	ENSG00000260083	MIR762HG	-	MIR762 host gene	ncRNA
chr16	89972771	89972895	+	promoter-TSS (NM_145039)	promoter-TSS (NM_145039)	-1	NM_145039	92806	NM_145039	ENSG00000177946	CENPBD1	-	CENPB DNA-binding domain containing 1	protein-coding
chr11	45147147	45147537	+	promoter-TSS (NM_001256696)	promoter-TSS (NM_001256696)	-1	NM_001256695	56981	NM_001256695	ENSG00000019485	PRDM11	PFM8	PR/SET domain 11	protein-coding
chr11	69675146	69675596	+	promoter-TSS (NM_153451)	promoter-TSS (NM_153451)	-18	NM_153451	220064	NM_153451	ENSG00000149716	LTO1	CIAB1|ORAOV1|TAOS1	LTO1 maturation factor of ABCE1	protein-coding
chr12	57836977	57837238	+	intron (NM_005730, intron 1 of 7)	intron (NM_005730, intron 1 of 7)	9622	NM_005730	10106	NM_005730	ENSG00000175215	CTDSP2	OS4|PSR2|SCP2	CTD small phosphatase 2	protein-coding
chr17	48577796	48578040	+	exon (NM_024015, exon 1 of 2)	exon (NM_024015, exon 1 of 2)	432	NM_024015	3214	NM_024015	ENSG00000182742	HOXB4	HOX-2.6|HOX2|HOX2F	homeobox B4	protein-coding
chr9	95584298	95584441	+	Intergenic	Intergenic	-67312	NM_001354919	5727	NM_000264	ENSG00000185920	PTCH1	BCNS|NBCCS|PTC|PTC1|PTCH	patched 1	protein-coding
chr4	80202189	80202307	+	exon (NM_001099403, exon 4 of 4)	exon (NM_001099403, exon 4 of 4)	4745	NM_001099403	56978	NM_020226	ENSG00000152784	PRDM8	EPM10|KMT8D|PFM5	PR/SET domain 8	protein-coding
chr8	127736237	127736353	+	promoter-TSS (NM_002467)	promoter-TSS (NM_002467)	64	NM_002467	4609	NM_002467	ENSG00000136997	MYC	MRTL|MYCC|bHLHe39|c-Myc	MYC proto-oncogene, bHLH transcription factor	protein-coding
chr5	154754700	154755054	+	promoter-TSS (NM_001367718)	promoter-TSS (NM_001367718)	-500	NM_001367718	23367	NM_015315	ENSG00000155506	LARP1	LARP	La ribonucleoprotein domain family member 1	protein-coding
chr12	52680163	52680279	+	exon (NM_006121, exon 1 of 9)	exon (NM_006121, exon 1 of 9)	186	NM_006121	3848	NM_006121	ENSG00000167768	KRT1	CK1|EHK|EHK1|EPPK|K1|KRT1A|NEPPK	keratin 1	protein-coding
chr1	59297070	59297179	+	promoter-TSS (NM_001113411)	promoter-TSS (NM_001113411)	30	NM_001113411	55277	NM_018291	ENSG00000172456	FGGY	-	FGGY carbohydrate kinase domain containing	protein-coding
chr2	70142357	70142728	+	Intergenic	CpG	-17226	NR_024444	100133985	NR_024444	ENSG00000231327	LINC01816	-	long intergenic non-protein coding RNA 1816	ncRNA
chr1	55215747	55215867	+	promoter-TSS (NM_015306)	promoter-TSS (NM_015306)	399	NR_038320	100507634	NR_038320		LOC100507634	-	uncharacterized LOC100507634	ncRNA
chr4	176320070	176320269	+	exon (NM_021928, exon 1 of 5)	exon (NM_021928, exon 1 of 5)	203	NM_021928	60559	NM_021928	ENSG00000129128	SPCS3	PRO3567|SPC22/23|SPC3|YLR066W	signal peptidase complex subunit 3	protein-coding
chr12	3076928	3077198	+	promoter-TSS (NM_006675)	promoter-TSS (NM_006675)	-292	NM_001168320	10867	NM_006675	ENSG00000011105	TSPAN9	NET-5|NET5|PP1057	tetraspanin 9	protein-coding
chr1	94541782	94542010	+	promoter-TSS (NM_001178096)	promoter-TSS (NM_001178096)	-39	NM_001178096	2152	NM_001993	ENSG00000117525	F3	CD142|TF|TFA	coagulation factor III, tissue factor	protein-coding
chrUn_GL000216v2	160884	161031	+	NA	Intergenic	NA	NA
chr20	58624013	58624198	+	Intergenic	Intergenic	-10667	NR_125359	79160	NR_125359	ENSG00000268941	LINC01711	-	long intergenic non-protein coding RNA 1711	ncRNA
chrX	74420624	74420781	+	promoter-TSS (NM_006517)	promoter-TSS (NM_006517)	-791	NM_006517	6567	NM_006517	ENSG00000147100	SLC16A2	AHDS|DXS128|DXS128E|MCT 7|MCT 8|MCT7|MCT8|MRX22|XPCT	solute carrier family 16 member 2	protein-coding
chr5	154857469	154857624	+	promoter-TSS (NM_001301083)	promoter-TSS (NM_001301083)	-703	NM_001301083	9337	NM_004779	ENSG00000155508	CNOT8	CAF1|CALIF|Caf1b|POP2|hCAF1	CCR4-NOT transcription complex subunit 8	protein-coding
chr6	159727309	159727539	+	promoter-TSS (NM_001270533)	promoter-TSS (NM_001270533)	-69	NM_001322819	6648	NM_000636	ENSG00000112096	SOD2	IPO-B|IPOB|MNSOD|MVCD6|Mn-SOD	superoxide dismutase 2	protein-coding
chr7	92698456	92698683	+	intron (NM_001259, intron 4 of 7)	intron (NM_001259, intron 4 of 7)	-108179	NR_109929	257415	NM_152789	ENSG00000234545	FAM133B	-	family with sequence similarity 133 member B	protein-coding
chr19	39435873	39436058	+	promoter-TSS (NM_001363860)	promoter-TSS (NM_001363860)	-16	NM_001020	6217	NM_001020	ENSG00000105193	RPS16	S16	ribosomal protein S16	protein-coding
chr19	36215123	36215232	+	promoter-TSS (NM_152477)	promoter-TSS (NM_152477)	-93	NM_001042474	147929	NM_152477	ENSG00000196357	ZNF565	-	zinc finger protein 565	protein-coding
chr19	33515081	33515283	+	intron (NM_001166056, intron 1 of 12)	intron (NM_001166056, intron 1 of 12)	6609	NM_000285	5184	NM_000285	ENSG00000124299	PEPD	PROLIDASE	peptidase D	protein-coding
chr11	65382070	65382573	+	promoter-TSS (NM_001352384)	promoter-TSS (NM_001352384)	325	NM_001352383	283130	NM_182556	ENSG00000162241	SLC25A45	-	solute carrier family 25 member 45	protein-coding
chr12	51026436	51026588	+	promoter-TSS (NM_001174129)	promoter-TSS (NM_001174129)	-96	NM_001174127	4891	NM_000617	ENSG00000110911	SLC11A2	AHMIO1|DCT1|DMT1|NRAMP2	solute carrier family 11 member 2	protein-coding
chr17	65056937	65057278	+	promoter-TSS (NM_006572)	promoter-TSS (NM_006572)	-367	NM_006572	10672	NM_006572	ENSG00000120063	GNA13	G13	G protein subunit alpha 13	protein-coding
chr3	149971557	149971741	+	promoter-TSS (NM_002628)	promoter-TSS (NM_002628)	370	NR_036538	646903	NR_036538		LOC646903	-	uncharacterized LOC646903	ncRNA
chr10	119872562	119872682	+	5' UTR (NM_001256378, exon 1 of 16)	5' UTR (NM_001256378, exon 1 of 16)	261	NM_024834	79892	NM_024834	ENSG00000197771	MCMBP	C10orf119|MCM-BP	minichromosome maintenance complex binding protein	protein-coding
chr7	75994717	75994867	+	promoter-TSS (NM_001363462)	promoter-TSS (NM_001363462)	-197	NM_001317803	83862	NM_031925	ENSG00000189077	TMEM120A	NET29|TMPIT	transmembrane protein 120A	protein-coding
chr3	185825022	185825229	+	promoter-TSS (NM_006548)	promoter-TSS (NM_006548)	-83	NM_001291869	10644	NM_006548	ENSG00000073792	IGF2BP2	IMP-2|IMP2|VICKZ2	insulin like growth factor 2 mRNA binding protein 2	protein-coding
chr6	108560771	108560990	+	promoter-TSS (NM_001455)	promoter-TSS (NM_001455)	-37	NM_001455	2309	NM_001455	ENSG00000118689	FOXO3	AF6q21|FKHRL1|FKHRL1P2|FOXO2|FOXO3A	forkhead box O3	protein-coding
chr2	74503002	74503253	+	non-coding (NR_024606, exon 1 of 1)	non-coding (NR_024606, exon 1 of 1)	189	NM_001009812	85474	NM_001009812	ENSG00000179528	LBX2	LP3727	ladybird homeobox 2	protein-coding
chr6	26521768	26522006	+	non-coding (NR_026790, exon 1 of 1)	non-coding (NR_026790, exon 1 of 1)	181	NR_026790	493812	NR_026790	ENSG00000228223	HCG11	CTA-14H9.3|bK14H9.3	HLA complex group 11	ncRNA
chr14	105194091	105194214	+	Intergenic	Intergenic	-12829	NM_001318380	256281	NM_177533	ENSG00000183828	NUDT14	UGPP|UGPPase	nudix hydrolase 14	protein-coding
chr5	173144440	173144687	+	promoter-TSS (NM_001205)	promoter-TSS (NM_001205)	32	NM_013979	662	NM_001205	ENSG00000113734	BNIP1	NIP1|SEC20|TRG-8	BCL2 interacting protein 1	protein-coding
chr10	22436804	22437208	+	non-coding (NR_036533, exon 1 of 1)	non-coding (NR_036533, exon 1 of 1)	923	NR_036533	100499489	NR_036533		LOC100499489	-	uncharacterized LOC100499489	ncRNA
chr3	49429158	49429356	+	promoter-TSS (NM_032316)	promoter-TSS (NM_032316)	67	NM_032316	84276	NM_032316	ENSG00000145029	NICN1	-	nicolin 1	protein-coding
chr8	26449679	26449925	+	Intergenic	CpG	59389	NM_001330491	665	NM_004331	ENSG00000104765	BNIP3L	BNIP3a|NIX	BCL2 interacting protein 3 like	protein-coding
chr16	2035665	2035881	+	intron (NM_001252073, intron 1 of 5)	intron (NM_001252073, intron 1 of 5)	2479	NM_001252073	9351	NM_004785	ENSG00000065054	SLC9A3R2	E3KARP|NHE3RF2|NHERF-2|NHERF2|OCTS2|SIP-1|SIP1|TKA-1	SLC9A3 regulator 2	protein-coding
chr17	4967616	4967812	+	TTS (NM_015099)	TTS (NM_015099)	103	NM_004890	9552	NM_004890	ENSG00000091640	SPAG7	ACRP|FSA-1	sperm associated antigen 7	protein-coding
chr8	93917323	93917585	+	intron (NM_001161781, intron 1 of 1)	CpG	507	NM_001161779	54704	NM_018444	ENSG00000164951	PDP1	PDH|PDP|PDPC|PPM2A|PPM2C	pyruvate dehyrogenase phosphatase catalytic subunit 1	protein-coding
chr22	23075808	23075979	+	intron (NM_002073, intron 1 of 2)	intron (NM_002073, intron 1 of 2)	5374	NM_002073	2781	NM_002073	ENSG00000128266	GNAZ	gz-alpha	G protein subunit alpha z	protein-coding
chr7	7969085	7969226	+	promoter-TSS (NR_110018)	promoter-TSS (NR_110018)	359	NM_138426	113263	NM_138426	ENSG00000106415	GLCCI1	FAM117C|GCTR|GIG18|TSSN1	glucocorticoid induced 1	protein-coding
chr2	24123425	24123643	+	promoter-TSS (NM_199346)	promoter-TSS (NM_199346)	65	NM_001145710	375190	NM_198553	ENSG00000219626	FAM228B	-	family with sequence similarity 228 member B	protein-coding
chr4	103076461	103076761	+	TTS (NM_020139)	TTS (NM_020139)	150	NM_001370204	133308	NM_178833	ENSG00000164038	SLC9B2	NHA2|NHE10|NHEDC2	solute carrier family 9 member B2	protein-coding
chr6	73653825	73653934	+	exon (NM_012434, exon 1 of 11)	exon (NM_012434, exon 1 of 11)	113	NM_012434	26503	NM_012434	ENSG00000119899	SLC17A5	AST|ISSD|NSD|SD|SIALIN|SIASD|SLD	solute carrier family 17 member 5	protein-coding
chr10	79151662	79151943	+	intron (NM_020338, intron 3 of 24)	intron (NM_020338, intron 3 of 24)	82836	NM_020338	57178	NM_020338	ENSG00000108175	ZMIZ1	MIZ|RAI17|TRAFIP10|ZIMP10	zinc finger MIZ-type containing 1	protein-coding
chr8	144078629	144078863	+	promoter-TSS (NM_019037)	promoter-TSS (NM_019037)	74	NM_019037	54512	NM_019037	ENSG00000178896	EXOSC4	RRP41|RRP41A|Rrp41p|SKI6|Ski6p|hRrp41p|p12A	exosome component 4	protein-coding
chr18	76822924	76823216	+	promoter-TSS (NR_040024)	promoter-TSS (NR_040024)	463	NM_001306089	7776	NM_007345	ENSG00000130856	ZNF236	ZNF236A|ZNF236B	zinc finger protein 236	protein-coding
chr2	10120473	10120709	+	Intergenic	CpG	-1977	NM_001165931	6241	NM_001034	ENSG00000171848	RRM2	R2|RR2|RR2M	ribonucleotide reductase regulatory subunit M2	protein-coding
chr3	69013636	69013753	+	promoter-TSS (NM_173654)	promoter-TSS (NM_173654)	-10	NM_001278689	285203	NM_173654	ENSG00000163378	EOGT	AER61|AOS4|C3orf64|EOGT1	EGF domain specific O-linked N-acetylglucosamine transferase	protein-coding
chr2	206274750	206274887	+	promoter-TSS (NM_001285549).2	promoter-TSS (NM_001285549).2	155	NM_001369654	57683	NM_020923	ENSG00000204186	ZDBF2	Slx9	zinc finger DBF-type containing 2	protein-coding
chr8	68895102	68895230	+	Intergenic	MER9a3|LTR|ERVK	209024	NR_039986	100505718	NR_039986	ENSG00000253658	LINC01592	-	long intergenic non-protein coding RNA 1592	ncRNA
chr11	69381936	69382171	+	Intergenic	Intergenic	-43602	NM_001319657	102724265	NM_001319657		LOC102724265	-	uncharacterized LOC102724265	protein-coding
chr12	57516753	57517007	+	TTS (NM_004990)	TTS (NM_004990)	2379	NR_030346	693201	NR_030346	ENSG00000208028	MIR616	MIRN616|hsa-mir-616	microRNA 616	ncRNA
chr6	154733460	154733583	+	exon (NM_001286188, exon 1 of 21)	exon (NM_001286188, exon 1 of 21)	143	NM_001286199	22828	NM_014892	ENSG00000213079	SCAF8	RBM16	SR-related CTD associated factor 8	protein-coding
chr1	99969934	99970134	+	promoter-TSS (NM_012243)	promoter-TSS (NM_012243)	38	NM_001271684	23443	NM_012243	ENSG00000117620	SLC35A3	AMRS	solute carrier family 35 member A3	protein-coding
chr17	76727358	76727471	+	promoter-TSS (NM_001081461)	promoter-TSS (NM_001081461)	584	NM_001302704	124512	NM_001080510	ENSG00000181038	METTL23	C17orf95|MRT44	methyltransferase like 23	protein-coding
chr2	181892372	181892508	+	intron (NM_001287505, intron 1 of 1)	CpG	710	NM_001287505	6744	NM_006751	ENSG00000138434	ITPRID2	CS-1|CS1|KRAP|SPAG13|SSFA2	ITPR interacting domain containing 2	protein-coding
chr16	68539305	68539535	+	non-coding (NR_130978, exon 1 of 5)	non-coding (NR_130978, exon 1 of 5)	129	NR_130978	146198	NM_133458	ENSG00000184939	ZFP90	FIK|NK10|ZNF756|zfp-90	ZFP90 zinc finger protein	protein-coding
chr12	98593630	98593819	+	promoter-TSS (NM_002635)	promoter-TSS (NM_002635)	38	NM_213611	5250	NM_002635	ENSG00000075415	SLC25A3	OK/SW-cl.48|PHC|PTP	solute carrier family 25 member 3	protein-coding
chr1	204073110	204073240	+	promoter-TSS (NM_005686)	promoter-TSS (NM_005686)	60	NM_005686	9580	NM_005686	ENSG00000143842	SOX13	ICA12|Sox-13	SRY-box transcription factor 13	protein-coding
chr3	52770973	52771130	+	promoter-TSS (NM_001348414)	promoter-TSS (NM_001348414)	-102	NM_001193533	6787	NM_003157	ENSG00000114904	NEK4	NRK2|STK2|pp12301	NIMA related kinase 4	protein-coding
chr7	21946006	21946151	+	promoter-TSS (NM_018719)	promoter-TSS (NM_018719)	-179	NM_018719	55536	NM_018719	ENSG00000164649	CDCA7L	JPO2|R1|RAM2	cell division cycle associated 7 like	protein-coding
chr7	76302511	76302658	+	promoter-TSS (NM_001540)	promoter-TSS (NM_001540)	-89	NM_001540	3315	NM_001540	ENSG00000106211	HSPB1	CMT2F|HEL-S-102|HMN2B|HS.76067|HSP27|HSP28|Hsp25|SRP27	heat shock protein family B (small) member 1	protein-coding
chr15	25850438	25850696	+	intron (NM_024490, intron 1 of 20)	intron (NM_024490, intron 1 of 20)	-1742	NR_039865	100616474	NR_039865	ENSG00000266517	MIR4715	-	microRNA 4715	ncRNA
chr6	137219220	137219355	+	promoter-TSS (NM_001363527)	promoter-TSS (NM_001363527)	-91	NM_001363527	3459	NM_000416	ENSG00000027697	IFNGR1	CD119|IFNGR|IMD27A|IMD27B	interferon gamma receptor 1	protein-coding
chr2	96305491	96305641	+	promoter-TSS (NM_014014)	promoter-TSS (NM_014014)	-20	NM_014014	23020	NM_014014	ENSG00000144028	SNRNP200	ASCC3L1|BRR2|HELIC2|RP33|U5-200KD	small nuclear ribonucleoprotein U5 subunit 200	protein-coding
chr21	42975203	42975395	+	intron (NM_004571, intron 1 of 10)	CpG	737	NM_001320694	5316	NM_004571	ENSG00000160199	PKNOX1	PREP1|pkonx1c	PBX/knotted 1 homeobox 1	protein-coding
chr6	158559901	158560048	+	intron (NM_020823, intron 1 of 16)	CpG	23538	NM_020823	57583	NM_020823	ENSG00000146433	TMEM181	GPR178|KIAA1423	transmembrane protein 181	protein-coding
chr3	23946173	23946340	+	intron (NM_001145425, intron 1 of 7)	CpG	135	NM_001145425	9975	NM_005126	ENSG00000174738	NR1D2	BD73|EAR-1R|REVERBB|REVERBbeta|RVR	nuclear receptor subfamily 1 group D member 2	protein-coding
chr13	21603911	21604200	+	exon (NM_152726, exon 1 of 12)	exon (NM_152726, exon 1 of 12)	115	NM_152726	221154	NM_152726	ENSG00000165487	MICU2	1110008L20Rik|EFHA1	mitochondrial calcium uptake 2	protein-coding
chr4	54230012	54230138	+	intron (NM_006206, intron 1 of 22)	CpG	782	NM_001347827	5156	NM_006206	ENSG00000134853	PDGFRA	CD140A|PDGFR-2|PDGFR2	platelet derived growth factor receptor alpha	protein-coding
chr1	77759678	77759829	+	promoter-TSS (NM_201626)	promoter-TSS (NM_201626)	99	NM_201626	23032	NM_015017	ENSG00000077254	USP33	VDU1	ubiquitin specific peptidase 33	protein-coding
chr17	7842595	7842705	+	intron (NM_001080424, intron 1 of 21)	CpG	2733	NM_001080424	23135	NM_001080424	ENSG00000132510	KDM6B	JMJD3	lysine demethylase 6B	protein-coding
chr15	74615221	74615378	+	5' UTR (NM_001130028, exon 1 of 13)	5' UTR (NM_001130028, exon 1 of 13)	305	NM_001130028	1198	NM_001292	ENSG00000179335	CLK3	PHCLK3|PHCLK3/152	CDC like kinase 3	protein-coding
chr22	28883565	28883750	+	promoter-TSS (NM_001206998)	promoter-TSS (NM_001206998)	85	NM_001206998	84133	NM_032173	ENSG00000183579	ZNRF3	BK747E2.3|RNF203	zinc and ring finger 3	protein-coding
chr6	139374458	139374670	+	promoter-TSS (NM_006079)	promoter-TSS (NM_006079)	84	NM_006079	10370	NM_006079	ENSG00000164442	CITED2	ASD8|MRG-1|MRG1|P35SRJ|VSD2	Cbp/p300 interacting transactivator with Glu/Asp rich carboxy-terminal domain 2	protein-coding
chr9	127578996	127579119	+	promoter-TSS (NM_001035534)	promoter-TSS (NM_001035534)	-26	NM_001035534	64855	NM_022833	ENSG00000136830	NIBAN2	C9orf88|FAM129B|MEG-3|MINERVA|OC58|bA356B19.6	niban apoptosis regulator 2	protein-coding
chr15	90665590	90665766	+	TTS (NR_120371)	TTS (NR_120371)	5444	NR_120371	101929765	NR_120371	ENSG00000245479	LINC01585	-	long intergenic non-protein coding RNA 1585	ncRNA
chr4	139084465	139084605	+	promoter-TSS (NM_001276457)	promoter-TSS (NM_001276457)	-121	NM_001276457	1998	NM_006874	ENSG00000109381	ELF2	EU32|NERF|NERF-1A|NERF-1B|NERF-1a,b|NERF-2	E74 like ETS transcription factor 2	protein-coding
chr3	50236121	50236336	+	promoter-TSS (NM_002070)	promoter-TSS (NM_002070)	24	NM_002070	2771	NM_002070	ENSG00000114353	GNAI2	GIP|GNAI2B|H_LUCA15.1|H_LUCA16.1	G protein subunit alpha i2	protein-coding
chr17	82030755	82030963	+	promoter-TSS (NM_005052)	promoter-TSS (NM_005052)	-819	NM_001316307	5881	NM_005052	ENSG00000169750	RAC3	-	Rac family small GTPase 3	protein-coding
chr10	67884895	67885011	+	promoter-TSS (NM_001142498)	promoter-TSS (NM_001142498)	-228	NM_001142498	23411	NM_012238	ENSG00000096717	SIRT1	SIR2|SIR2L1|SIR2alpha	sirtuin 1	protein-coding
chr17	81488099	81488307	+	Intergenic	CpG	24596	NR_037688	71	NM_001614	ENSG00000184009	ACTG1	ACT|ACTG|DFNA20|DFNA26|HEL-176	actin gamma 1	protein-coding
chr3	194369681	194369817	+	promoter-TSS (NM_130830)	promoter-TSS (NM_130830)	-6	NM_130830	131578	NM_130830	ENSG00000172061	LRRC15	LIB	leucine rich repeat containing 15	protein-coding
chr11	10809039	10809168	+	promoter-TSS (NR_120540)	promoter-TSS (NR_120540)	-68	NM_001042559	1982	NM_001418	ENSG00000110321	EIF4G2	AAG1|DAP5|NAT1|P97	eukaryotic translation initiation factor 4 gamma 2	protein-coding
chr12	6753028	6753179	+	promoter-TSS (NM_005439)	promoter-TSS (NM_005439)	38	NR_026581	8079	NM_005439	ENSG00000089693	MLF2	NTN4	myeloid leukemia factor 2	protein-coding
chr7	1160401	1160591	+	promoter-TSS (NM_001365383)	promoter-TSS (NM_001365383)	122	NR_110065	101927021	NR_110065		LOC101927021	-	uncharacterized LOC101927021	ncRNA
chr16	18801473	18801822	+	promoter-TSS (NM_001313858)	promoter-TSS (NM_001313858)	-98	NM_015161	23204	NM_015161	ENSG00000170540	ARL6IP1	AIP1|ARL6IP|ARMER|SPG61	ADP ribosylation factor like GTPase 6 interacting protein 1	protein-coding
chr14	64338487	64338741	+	promoter-TSS (NM_001291712)	promoter-TSS (NM_001291712)	-1	NR_073496	2100	NM_001437	ENSG00000140009	ESR2	ER-BETA|ESR-BETA|ESRB|ESTRB|Erb|NR3A2|ODG8	estrogen receptor 2	protein-coding
chr16	67029523	67029707	+	intron (NM_001755, intron 1 of 5)	CpG	466	NM_001368707	865	NM_001755	ENSG00000067955	CBFB	PEBP2B	core-binding factor subunit beta	protein-coding
chr14	24271436	24271701	+	promoter-TSS (NM_182836).2	promoter-TSS (NM_182836).2	59	NM_182836	5875	NM_004581	ENSG00000100949	RABGGTA	PTAR3	Rab geranylgeranyltransferase subunit alpha	protein-coding
chr4	140252757	140252971	+	Intergenic	CpG	-4444	NM_032547	60592	NM_032547	ENSG00000153130	SCOC	HRIHFB2072|SCOCO|UNC-69	short coiled-coil protein	protein-coding
chr10	1048720	1049004	+	promoter-TSS (NM_001317956)	promoter-TSS (NM_001317956)	24	NM_001317957	3422	NM_004508	ENSG00000067064	IDI1	IPP1|IPPI1	isopentenyl-diphosphate delta isomerase 1	protein-coding
chr1	231422136	231422248	+	5' UTR (NM_022051, exon 1 of 5)	5' UTR (NM_022051, exon 1 of 5)	2852	NM_022051	54583	NM_022051	ENSG00000135766	EGLN1	C1orf12|ECYT3|HALAH|HIF-PH2|HIFPH2|HPH-2|HPH2|PHD2|SM20|ZMYND6	egl-9 family hypoxia inducible factor 1	protein-coding
chr17	69326941	69327525	+	promoter-TSS (NM_172232)	promoter-TSS (NM_172232)	-100	NM_172232	23461	NM_018672	ENSG00000154265	ABCA5	ABC13|EST90625|HTC3	ATP binding cassette subfamily A member 5	protein-coding
chr20	17531382	17531507	+	promoter-TSS (NM_001195)	promoter-TSS (NM_001195)	-65	NM_001195	631	NM_001195	ENSG00000125864	BFSP1	CP115|CP94|CTRCT33|LIFL-H	beaded filament structural protein 1	protein-coding
chr2	171434452	171434569	+	promoter-TSS (NM_001321156)	promoter-TSS (NM_001321156)	259	NM_001164821	80067	NM_025000	ENSG00000115827	DCAF17	C20orf37|C2orf37	DDB1 and CUL4 associated factor 17	protein-coding
chr6	27893443	27893650	+	promoter-TSS (NM_003514)	promoter-TSS (NM_003514)	121	NM_003527	8348	NM_003527	ENSG00000274641	HIST1H2BO	H2B.2|H2B/n|H2BFN|dJ193B12.2	histone cluster 1 H2B family member o	protein-coding
chr15	74937637	74938036	+	intron (NM_004255, intron 1 of 4)	CpG	237	NM_004255	9377	NM_004255	ENSG00000178741	COX5A	COX|COX-VA|VA	cytochrome c oxidase subunit 5A	protein-coding
chr12	118061920	118062029	+	promoter-TSS (NM_018639)	promoter-TSS (NM_018639)	200	NM_001278557	55884	NM_018639	ENSG00000176871	WSB2	SBA2	WD repeat and SOCS box containing 2	protein-coding
chr12	57498380	57498530	+	exon (NM_004990, exon 9 of 21)	exon (NM_004990, exon 9 of 21)	-9631	NM_001319850	64333	NM_032496	ENSG00000123329	ARHGAP9	10C|RGL1	Rho GTPase activating protein 9	protein-coding
chr12	110742845	110743178	+	promoter-TSS (NM_001244974)	promoter-TSS (NM_001244974)	-120	NM_001244974	5501	NM_002710	ENSG00000186298	PPP1CC	PP-1G|PP1C|PPP1G	protein phosphatase 1 catalytic subunit gamma	protein-coding
chr11	68272160	68272425	+	promoter-TSS (NM_001300913)	promoter-TSS (NM_001300913)	-319	NM_001300913	53838	NM_022338	ENSG00000171067	C11orf24	DM4E3	chromosome 11 open reading frame 24	protein-coding
chr12	57852591	57852802	+	Intergenic	Intergenic	-5967	NM_005730	10106	NM_005730	ENSG00000175215	CTDSP2	OS4|PSR2|SCP2	CTD small phosphatase 2	protein-coding
chr1	155320838	155320954	+	promoter-TSS (NM_001105203)	promoter-TSS (NM_001105203)	2	NM_001105204	23623	NM_014328	ENSG00000160753	RUSC1	NESCA	RUN and SH3 domain containing 1	protein-coding
chr5	138465491	138465788	+	5' UTR (NM_001964, exon 1 of 2)	5' UTR (NM_001964, exon 1 of 2)	160	NM_001964	1958	NM_001964	ENSG00000120738	EGR1	AT225|G0S30|KROX-24|NGFI-A|TIS8|ZIF-268|ZNF225	early growth response 1	protein-coding
chr12	108612334	108612470	+	Intergenic	Intergenic	-14318	NM_181724	338773	NM_181724	ENSG00000183160	TMEM119	OBIF	transmembrane protein 119	protein-coding
chr1	202927043	202927327	+	promoter-TSS (NM_021633)	promoter-TSS (NM_021633)	49	NM_021633	59349	NM_021633	ENSG00000117153	KLHL12	C3IP1|DKIR	kelch like family member 12	protein-coding
chr22	39522699	39522880	+	TTS (NM_001675)	TTS (NM_001675)	2225	NM_182810	468	NM_001675	ENSG00000128272	ATF4	CREB-2|CREB2|TAXREB67|TXREB	activating transcription factor 4	protein-coding
chr11	15650195	15650382	+	intron (NM_001293172, intron 1 of 2)	CpG	6403	NM_001293172	102724957	NM_001293172		LOC102724957	-	uncharacterized LOC102724957	protein-coding
chr1	1471481	1471756	+	promoter-TSS (NM_031921)	promoter-TSS (NM_031921)	-147	NM_031921	83858	NM_031921	ENSG00000160072	ATAD3B	AAA-TOB3|TOB3	ATPase family AAA domain containing 3B	protein-coding
chr16	30896581	30896834	+	promoter-TSS (NM_001142544)	promoter-TSS (NM_001142544)	93	NM_001142544	1489	NM_001330	ENSG00000150281	CTF1	CT-1|CT1	cardiotrophin 1	protein-coding
chr14	64504794	64505080	+	promoter-TSS (NM_001354686)	promoter-TSS (NM_001354686)	167	NM_014950	22890	NM_014950	ENSG00000126804	ZBTB1	ZNF909	zinc finger and BTB domain containing 1	protein-coding
chr11	9460536	9460701	+	promoter-TSS (NR_036539)	promoter-TSS (NR_036539)	80	NR_036539	644656	NR_036539	ENSG00000268403	LOC644656	-	uncharacterized LOC644656	ncRNA
chr17	50189753	50190142	+	intron (NM_000088, intron 36 of 50)	intron (NM_000088, intron 36 of 50)	11692	NM_000088	1277	NM_000088	ENSG00000108821	COL1A1	EDSARTH1|EDSC|OI1|OI2|OI3|OI4	collagen type I alpha 1 chain	protein-coding
chr11	69644240	69644389	+	intron (NM_053056, intron 3 of 4)	intron (NM_053056, intron 3 of 4)	3209	NM_053056	595	NM_053056	ENSG00000110092	CCND1	BCL1|D11S287E|PRAD1|U21B31	cyclin D1	protein-coding
chr5	5183460	5183585	+	intron (NM_139056, intron 4 of 22)	intron (NM_139056, intron 4 of 22)	43192	NM_139056	170690	NM_139056	ENSG00000145536	ADAMTS16	ADAMTS16s	ADAM metallopeptidase with thrombospondin type 1 motif 16	protein-coding
chr17	60391698	60392260	+	5' UTR (NM_032582, exon 1 of 34)	5' UTR (NM_032582, exon 1 of 34)	154	NM_032582	84669	NM_032582	ENSG00000170832	USP32	NY-REN-60|USP10	ubiquitin specific peptidase 32	protein-coding
chr7	36389812	36390186	+	exon (NM_001100425, exon 1 of 7)	exon (NM_001100425, exon 1 of 7)	137	NM_001284301	54443	NM_018685	ENSG00000011426	ANLN	FSGS8|Scraps|scra	anillin actin binding protein	protein-coding
chr22	50326897	50327016	+	promoter-TSS (NM_001001794)	promoter-TSS (NM_001001794)	56	NM_001001794	414918	NM_001001794	ENSG00000205593	DENND6B	AFI1B|FAM116B	DENN domain containing 6B	protein-coding
chr17	82229318	82229465	+	intron (NM_004207, intron 1 of 4)	CpG	380	NM_004207	9123	NM_004207	ENSG00000141526	SLC16A3	MCT 3|MCT 4|MCT-3|MCT-4|MCT3|MCT4	solute carrier family 16 member 3	protein-coding
chr15	76931786	76932054	+	exon (NM_002902, exon 1 of 7)	exon (NM_002902, exon 1 of 7)	171	NM_002902	5955	NM_002902	ENSG00000117906	RCN2	E6BP|ERC-55|ERC55|TCBP49	reticulocalbin 2	protein-coding
chr14	35826216	35826492	+	promoter-TSS (NM_032352)	promoter-TSS (NM_032352)	16	NM_032352	84312	NM_032352	ENSG00000100916	BRMS1L	BRMS1	BRMS1 like transcriptional repressor	protein-coding
chr1	74198083	74198219	+	promoter-TSS (NM_001199328)	promoter-TSS (NM_001199328)	25	NM_001322315	127255	NM_145258	ENSG00000162620	LRRIQ3	LRRC44	leucine rich repeats and IQ motif containing 3	protein-coding
chr22	41021936	41022102	+	Intergenic	CpG	51702	NR_132979	106635682	NR_132979		SNORD140	-	small nucleolar RNA, C/D box 140	snoRNA
chr6	73696231	73696422	+	promoter-TSS (NR_110889)	promoter-TSS (NR_110889)	123	NM_133493	135228	NM_133493	ENSG00000156535	CD109	CPAMD7|p180|r150	CD109 molecule	protein-coding
chr15	56886946	56887167	+	non-coding (NR_015419, exon 4 of 4)	non-coding (NR_015419, exon 4 of 4)	-31034	NM_001322151	6938	NM_003205	ENSG00000140262	TCF12	CRS3|HEB|HTF4|HsT17266|TCF-12|bHLHb20|p64	transcription factor 12	protein-coding
chr17	17836337	17836593	+	intron (NM_001005291, intron 1 of 19)	CpG	521	NM_001005291	6720	NM_004176	ENSG00000072310	SREBF1	SREBP1|bHLHd1	sterol regulatory element binding transcription factor 1	protein-coding
chr19	41872078	41872187	+	3' UTR (NM_001022, exon 6 of 6)	3' UTR (NM_001022, exon 6 of 6)	2505	NR_106855	102465478	NR_106855	ENSG00000276926	MIR6797	hsa-mir-6797	microRNA 6797	ncRNA
chr3	131026587	131026777	+	promoter-TSS (NM_001353038)	promoter-TSS (NM_001353038)	172	NM_014065	28990	NM_014065	ENSG00000034533	ASTE1	HT001	asteroid homolog 1	protein-coding
chr3	40524838	40525036	+	promoter-TSS (NM_198484)	promoter-TSS (NM_198484)	-23	NM_001098414	285268	NM_198484	ENSG00000172888	ZNF621	-	zinc finger protein 621	protein-coding
chr15	50686821	50686987	+	promoter-TSS (NM_001301212)	promoter-TSS (NM_001301212)	-107	NR_149153	54822	NM_017672	ENSG00000092439	TRPM7	ALSPDC|CHAK|CHAK1|LTRPC7|LTrpC-7|TRP-PLIK	transient receptor potential cation channel subfamily M member 7	protein-coding
chr17	82230925	82231270	+	intron (NM_004207, intron 1 of 4)	CpG	-1135	NM_001042423	9123	NM_004207	ENSG00000141526	SLC16A3	MCT 3|MCT 4|MCT-3|MCT-4|MCT3|MCT4	solute carrier family 16 member 3	protein-coding
chr12	30796323	30796432	+	intron (NR_040245, intron 1 of 4)	CpG	696	NR_040245	100287314	NR_040245		LINC00941	lncRNA-MUF	long intergenic non-protein coding RNA 941	ncRNA
chr19	779415	779589	+	Intergenic	Intergenic	-17950	NM_031990	5725	NM_002819	ENSG00000011304	PTBP1	HNRNP-I|HNRNPI|HNRPI|PTB|PTB-1|PTB-T|PTB2|PTB3|PTB4|pPTB	polypyrimidine tract binding protein 1	protein-coding
chr9	124940882	124941094	+	promoter-TSS (NM_002077)	promoter-TSS (NM_002077)	95	NM_002077	2800	NM_002077	ENSG00000136935	GOLGA1	golgin-97	golgin A1	protein-coding
chr2	37324590	37324826	+	Intergenic	CpG	-7624	NM_005813	23683	NM_005813	ENSG00000115825	PRKD3	EPK2|PKC-NU|PKD3|PRKCN|nPKC-NU	protein kinase D3	protein-coding
chr16	58392669	58392778	+	exon (NM_022770, exon 1 of 3)	exon (NM_022770, exon 1 of 3)	252	NM_022770	64785	NM_022770	ENSG00000181938	GINS3	PSF3	GINS complex subunit 3	protein-coding
chr7	144835967	144836229	+	promoter-TSS (NM_001350885)	promoter-TSS (NM_001350885)	-45	NM_001350887	27010	NM_022445	ENSG00000196511	TPK1	HTPK1|PP20|THMD5	thiamin pyrophosphokinase 1	protein-coding
chr17	76385111	76385373	+	promoter-TSS (NM_001142602)	promoter-TSS (NM_001142602)	-36	NM_001142602	8877	NM_021972	ENSG00000176170	SPHK1	SPHK	sphingosine kinase 1	protein-coding
chr1	214551534	214551660	+	promoter-TSS (NM_005401)	promoter-TSS (NM_005401)	5	NM_005401	5784	NM_005401	ENSG00000152104	PTPN14	CATLPH|PEZ|PTP36	protein tyrosine phosphatase non-receptor type 14	protein-coding
chr12	57470965	57471435	+	exon (NM_001167609, exon 11 of 11)	exon (NM_001167609, exon 11 of 11)	6667	NM_001367425	64333	NM_032496	ENSG00000123329	ARHGAP9	10C|RGL1	Rho GTPase activating protein 9	protein-coding
chr19	58519514	58519656	+	promoter-TSS (NM_001316978)	promoter-TSS (NM_001316978)	17	NM_032792	84878	NM_032792	ENSG00000119574	ZBTB45	ZNF499	zinc finger and BTB domain containing 45	protein-coding
chr12	52724489	52724732	+	Intergenic	Intergenic	-21086	NM_175078	374454	NM_175078	ENSG00000189182	KRT77	K1B|KRT1B	keratin 77	protein-coding
chr9	107490067	107490362	+	promoter-TSS (NM_004235)	promoter-TSS (NM_004235)	-445	NM_001314052	9314	NM_004235	ENSG00000136826	KLF4	EZF|GKLF	Kruppel like factor 4	protein-coding
chr12	48055430	48055539	+	intron (NR_051992, intron 14 of 18)	intron (NR_051992, intron 14 of 18)	-49769	NM_001354741	5213	NM_000289	ENSG00000152556	PFKM	ATP-PFK|GSD7|PFK-1|PFK-A|PFK1|PFKA|PFKX|PPP1R122	phosphofructokinase, muscle	protein-coding
chr6	73521546	73521685	+	promoter-TSS (NM_001402)	promoter-TSS (NM_001402)	-583	NM_001402	1915	NM_001402	ENSG00000156508	EEF1A1	CCS-3|CCS3|EE1A1|EEF-1|EEF1A|EF-Tu|EF1A|GRAF-1EF|HNGC:16303|LENG7|PTI1|eEF1A-1	eukaryotic translation elongation factor 1 alpha 1	protein-coding
chr7	21427067	21427199	+	promoter-TSS (NM_001326542)	promoter-TSS (NM_001326542)	-950	NR_137166	6671	NM_003112	ENSG00000105866	SP4	HF1B|SPR-1	Sp4 transcription factor	protein-coding
chr7	74994008	74994133	+	intron (NM_001145064, intron 1 of 8)	intron (NM_001145064, intron 1 of 8)	29365	NM_001145064	729438	NM_001145064	ENSG00000274070	CASTOR2	GATSL1|GATSL2	cytosolic arginine sensor for mTORC1 subunit 2	protein-coding
chr17	44220692	44220930	+	promoter-TSS (NM_001076683)	promoter-TSS (NM_001076683)	71	NM_001076683	7343	NM_014233	ENSG00000108312	UBTF	CONDBA|NOR-90|UBF|UBF-1|UBF1|UBF2	upstream binding transcription factor	protein-coding
chr16	85123941	85124128	+	Intergenic	Intergenic	-11562	NM_001366920	339145	NM_198491	ENSG00000153789	FAM92B	-	family with sequence similarity 92 member B	protein-coding
chr11	12008495	12008758	+	promoter-TSS (NM_001018057)	promoter-TSS (NM_001018057)	13	NM_001018057	27122	NM_013253	ENSG00000050165	DKK3	REIC|RIG	dickkopf WNT signaling pathway inhibitor 3	protein-coding
chr19	13839106	13839216	+	non-coding (NR_036515, exon 1 of 1)	non-coding (NR_036515, exon 1 of 1)	-2502	NR_029495	407010	NR_029495	ENSG00000207980	MIR23A	MIRN23A|hsa-mir-23a|miRNA23A|mir-23a	microRNA 23a	ncRNA
chr10	86971095	86971636	+	TTS (NM_006829)	TTS (NM_006829)	1029	NM_133447	119385	NM_133447		AGAP11	-	ArfGAP with GTPase domain, ankyrin repeat and PH domain 11	protein-coding
chr16	69330711	69330938	+	promoter-TSS (NM_022341)	promoter-TSS (NM_022341)	-236	NM_022341	64146	NM_022341	ENSG00000258429	PDF	-	peptide deformylase, mitochondrial	protein-coding
chr11	65720358	65720488	+	TTS (NM_182709)	TTS (NM_182709)	515	NM_032193	84153	NM_032193	ENSG00000172922	RNASEH2C	AGS3|AYP1	ribonuclease H2 subunit C	protein-coding
chr7	82443625	82443867	+	promoter-TSS (NM_001302890)	promoter-TSS (NM_001302890)	31	NM_001302890	781	NM_000722	ENSG00000153956	CACNA2D1	CACNA2|CACNL2A|CCHL2A|LINC01112|lncRNA-N3	calcium voltage-gated channel auxiliary subunit alpha2delta 1	protein-coding
chr5	150138662	150138952	+	intron (NM_002609, intron 1 of 22)	intron (NM_002609, intron 1 of 22)	17038	NM_002609	5159	NM_002609	ENSG00000113721	PDGFRB	CD140B|IBGC4|IMF1|JTK12|KOGS|PDGFR|PDGFR-1|PDGFR1|PENTT	platelet derived growth factor receptor beta	protein-coding
chr11	66344947	66345212	+	promoter-TSS (NM_015399)	promoter-TSS (NM_015399)	25	NM_001024957	25855	NM_015399	ENSG00000174744	BRMS1	-	BRMS1 transcriptional repressor and anoikis regulator	protein-coding
chr6	169724280	169724529	+	promoter-TSS (NM_133325)	promoter-TSS (NM_133325)	96	NM_018288	55274	NM_018288	ENSG00000130024	PHF10	BAF45A|XAP135	PHD finger protein 10	protein-coding
chr12	112418900	112419066	+	promoter-TSS (NM_080601)	promoter-TSS (NM_080601)	36	NM_080601	5781	NM_002834	ENSG00000179295	PTPN11	BPTP3|CFC|JMML|METCDS|NS1|PTP-1D|PTP2C|SH-PTP2|SH-PTP3|SHP2	protein tyrosine phosphatase non-receptor type 11	protein-coding
chr5	150000558	150000702	+	promoter-TSS (NM_030953)	promoter-TSS (NM_030953)	24	NM_001243253	81789	NM_030953	ENSG00000164296	TIGD6	-	tigger transposable element derived 6	protein-coding
chr1	214281314	214281466	+	exon (NM_020197, exon 1 of 12)	exon (NM_020197, exon 1 of 12)	231	NM_020197	56950	NM_020197	ENSG00000143499	SMYD2	HSKM-B|KMT3C|ZMYND14	SET and MYND domain containing 2	protein-coding
chr5	73448536	73448671	+	5' UTR (NM_004472, exon 1 of 1)	5' UTR (NM_004472, exon 1 of 1)	174	NM_004472	2297	NM_004472	ENSG00000251493	FOXD1	FKHL8|FREAC-4|FREAC4	forkhead box D1	protein-coding
chr8	143990062	143990232	+	promoter-TSS (NM_000837)	promoter-TSS (NM_000837)	89	NM_000837	2907	NM_000837	ENSG00000178719	GRINA	HNRGW|LFG1|NMDARA1|TMBIM3	glutamate ionotropic receptor NMDA type subunit associated protein 1	protein-coding
chr16	31472150	31472349	+	promoter-TSS (NM_001164719)	promoter-TSS (NM_001164719)	41	NM_001164719	7041	NM_015927	ENSG00000140682	TGFB1I1	ARA55|HIC-5|HIC5|TSC-5	transforming growth factor beta 1 induced transcript 1	protein-coding
chr17	82458248	82458472	+	promoter-TSS (NM_001083608)	promoter-TSS (NM_001083608)	162	NM_001038618	26502	NM_012336	ENSG00000141562	NARF	IOP2	nuclear prelamin A recognition factor	protein-coding
chr7	29684816	29684976	+	promoter-TSS (NR_158194)	promoter-TSS (NR_158194)	242	NR_024278	646762	NR_024278		LOC646762	-	uncharacterized LOC646762	ncRNA
chrUn_KI270744v1	152189	152310	+	NA	L1P2|LINE|L1	NA	NA
chrX	154762803	154762935	+	promoter-TSS (NM_001142463)	promoter-TSS (NM_001142463)	5	NM_001363	1736	NM_001363	ENSG00000130826	DKC1	CBF5|DKC|DKCX|NAP57|NOLA4|XAP101	dyskerin pseudouridine synthase 1	protein-coding
chr17	9575786	9575899	+	promoter-TSS (NM_145054)	promoter-TSS (NM_145054)	-22	NM_004853	9482	NM_004853	ENSG00000170310	STX8	CARB	syntaxin 8	protein-coding
chr15	65611112	65611301	+	promoter-TSS (NM_001136043)	promoter-TSS (NM_001136043)	-75	NM_001207059	81556	NM_030800	ENSG00000138614	INTS14	C15orf44|VWA9	integrator complex subunit 14	protein-coding
chr16	84504512	84504657	+	promoter-TSS (NM_020947)	promoter-TSS (NM_020947)	75	NM_020947	57707	NM_020947	ENSG00000140950	MEAK7	KIAA1609|TLDC1|mEAK-7	MTOR associated protein, eak-7 homolog	protein-coding
chr19	39390798	39391002	+	promoter-TSS (NR_133915)	promoter-TSS (NR_133915)	206	NM_019088	54623	NM_019088	ENSG00000006712	PAF1	F23149_1|PD2	PAF1 homolog, Paf1/RNA polymerase II complex component	protein-coding
chr8	47959924	47960192	+	promoter-TSS (NM_005914)	promoter-TSS (NM_005914)	78	NM_001081640	5591	NM_006904	ENSG00000253729	PRKDC	DNA-PKC|DNA-PKcs|DNAPK|DNAPKc|DNPK1|HYRC|HYRC1|IMD26|XRCC7|p350	protein kinase, DNA-activated, catalytic subunit	protein-coding
chr6	26520932	26521177	+	promoter-TSS (NR_026790)	promoter-TSS (NR_026790)	-652	NR_026790	493812	NR_026790	ENSG00000228223	HCG11	CTA-14H9.3|bK14H9.3	HLA complex group 11	ncRNA
chr10	94402435	94402642	+	promoter-TSS (NM_015188)	promoter-TSS (NM_015188)	-3	NM_015188	23232	NM_015188	ENSG00000108239	TBC1D12	-	TBC1 domain family member 12	protein-coding
chr1	155745349	155745534	+	promoter-TSS (NR_024117).2	promoter-TSS (NR_024117).2	-327	NR_024117	100129405	NR_024117		MSTO2P	MSTO2	misato family member 2, pseudogene	pseudo
chr19	12938543	12938685	+	promoter-TSS (NM_004343)	promoter-TSS (NM_004343)	14	NM_004343	811	NM_004343	ENSG00000179218	CALR	CRT|HEL-S-99n|RO|SSA|cC1qR	calreticulin	protein-coding
chr9	21994204	21994339	+	promoter-TSS (NR_120536)	promoter-TSS (NR_120536)	220	NM_058195	1029	NM_000077	ENSG00000147889	CDKN2A	ARF|CDK4I|CDKN2|CMM2|INK4|INK4A|MLM|MTS-1|MTS1|P14|P14ARF|P16|P16-INK4A|P16INK4|P16INK4A|P19|P19ARF|TP16	cyclin dependent kinase inhibitor 2A	protein-coding
chr5	132495884	132496311	+	Intergenic	Intergenic	-5324	NM_001354924	3659	NM_002198	ENSG00000125347	IRF1	IRF-1|MAR	interferon regulatory factor 1	protein-coding
chr6	26020441	26020578	+	promoter-TSS (NM_003529)	promoter-TSS (NM_003529)	19	NM_003529	8350	NM_003529	ENSG00000275714	HIST1H3A	H3/A|H3FA	histone cluster 1 H3 family member a	protein-coding
chr11	44066164	44066299	+	promoter-TSS (NM_001127219)	promoter-TSS (NM_001127219)	-39	NM_032592	84680	NM_032592	ENSG00000110455	ACCS	ACS|PHACS	1-aminocyclopropane-1-carboxylate synthase homolog (inactive)	protein-coding
chr1	32179771	32179928	+	intron (NM_175852, intron 1 of 10)	CpG	174	NM_175852	200081	NM_175852	ENSG00000084652	TXLNA	IL14|TXLN	taxilin alpha	protein-coding
chr5	139697282	139697580	+	Intergenic	CpG	21988	NM_001317209	51523	NM_016463	ENSG00000171604	CXXC5	CF5|HSPC195|RINF|WID	CXXC finger protein 5	protein-coding
chr17	43720791	43720938	+	Intergenic	CpG	37927	NM_025237	50964	NM_025237	ENSG00000167941	SOST	CDD|DAND6|SOST1|VBCH	sclerostin	protein-coding
chr5	16465795	16466058	+	promoter-TSS (NM_033414)	promoter-TSS (NM_033414)	-126	NM_033414	90441	NM_033414	ENSG00000173545	ZNF622	ZPR9	zinc finger protein 622	protein-coding
chr7	139359380	139359538	+	promoter-TSS (NM_001270643)	promoter-TSS (NM_001270643)	-387	NM_001270643	51631	NM_016019	ENSG00000146963	LUC7L2	CGI-59|CGI-74|LUC7B2	LUC7 like 2, pre-mRNA splicing factor	protein-coding
chr14	31561385	31561513	+	promoter-TSS (NM_025152)	promoter-TSS (NM_025152)	45	NM_025152	80224	NM_025152	ENSG00000151413	NUBPL	C14orf127|IND1|MC1DN21|huInd1	nucleotide binding protein like	protein-coding
chr6	27867188	27867604	+	exon (NM_005322, exon 1 of 1)	exon (NM_005322, exon 1 of 1)	185	NM_005322	3009	NM_005322	ENSG00000184357	HIST1H1B	H1|H1.5|H1B|H1F5|H1s-3	histone cluster 1 H1 family member b	protein-coding
chr1	204516377	204516661	+	intron (NM_001278517, intron 1 of 7)	CpG	113	NM_002393	4194	NM_002393	ENSG00000198625	MDM4	HDMX|MDMX|MRP1	MDM4 regulator of p53	protein-coding
chr15	40471036	40471305	+	5' UTR (NM_130468, exon 1 of 1)	5' UTR (NM_130468, exon 1 of 1)	209	NM_130468	113189	NM_130468	ENSG00000169105	CHST14	ATCS|D4ST1|EDSMC1|HNK1ST	carbohydrate sulfotransferase 14	protein-coding
chr4	168831995	168832160	+	promoter-TSS (NM_001367569)	promoter-TSS (NM_001367569)	-18	NM_001367567	23022	NM_016081	ENSG00000129116	PALLD	CGI-151|CGI151|MYN|PNCA1|SIH002	palladin, cytoskeletal associated protein	protein-coding
chr3	196867790	196868151	+	promoter-TSS (NM_152699)	promoter-TSS (NM_152699)	50	NM_152699	205564	NM_152699	ENSG00000119231	SENP5	-	SUMO specific peptidase 5	protein-coding
chr8	143939485	143939635	+	promoter-TSS (NM_201384)	promoter-TSS (NM_201384)	37	NM_201384	5339	NM_000445	ENSG00000178209	PLEC	EBS1|EBSMD|EBSND|EBSO|EBSOG|EBSPA|HD1|LGMD2Q|LGMDR17|PCN|PLEC1|PLEC1b|PLTN	plectin	protein-coding
chr5	74640659	74640808	+	non-coding (NR_046318, exon 1 of 2)	non-coding (NR_046318, exon 1 of 2)	691	NM_003633	8507	NM_003633	ENSG00000171617	ENC1	CCL28|ENC-1|KLHL35|KLHL37|NRPB|PIG10|TP53I10	ectodermal-neural cortex 1	protein-coding
chr17	75515396	75515580	+	promoter-TSS (NM_020753)	promoter-TSS (NM_020753)	49	NM_020753	57513	NM_020753	ENSG00000177303	CASKIN2	ANKS5B	CASK interacting protein 2	protein-coding
chr4	128812252	128812632	+	intron (NM_001287443, intron 1 of 10)	CpG	598	NM_001287443	79960	NM_024900	ENSG00000077684	JADE1	PHF17	jade family PHD finger 1	protein-coding
chr17	27293974	27294153	+	promoter-TSS (NR_145520)	promoter-TSS (NR_145520)	-51	NM_001348350	26118	NM_015626	ENSG00000109046	WSB1	SWIP1|WSB-1	WD repeat and SOCS box containing 1	protein-coding
chr8	144358632	144358783	+	promoter-TSS (NM_024531)	promoter-TSS (NM_024531)	94	NM_001363121	79581	NM_024531	ENSG00000185803	SLC52A2	BVVLS2|D15Ertd747e|GPCR41|GPR172A|PAR1|RFT3|RFVT2|hRFT3	solute carrier family 52 member 2	protein-coding
chr2	188292648	188292784	+	promoter-TSS (NR_045562)	promoter-TSS (NR_045562)	-112	NR_045563	51454	NM_016315	ENSG00000144366	GULP1	CED-6|CED6|GULP	GULP PTB domain containing engulfment adaptor 1	protein-coding
chr9	95317716	95317927	+	promoter-TSS (NM_000136)	promoter-TSS (NM_000136)	-112	NM_000136	2176	NM_000136	ENSG00000158169	FANCC	FA3|FAC|FACC	FA complementation group C	protein-coding
chr11	2400150	2400434	+	promoter-TSS (NM_005706)	promoter-TSS (NM_005706)	-458	NM_001297660	10078	NM_005706	ENSG00000184281	TSSC4	-	tumor suppressing subtransferable candidate 4	protein-coding
chr17	15963906	15964060	+	intron (NM_000676, intron 1 of 1)	intron (NM_000676, intron 1 of 1)	19066	NM_000676	136	NM_000676	ENSG00000170425	ADORA2B	ADORA2	adenosine A2b receptor	protein-coding
chrX	153971562	153971760	+	5' UTR (NM_005334, exon 1 of 26)	5' UTR (NM_005334, exon 1 of 26)	157	NM_005334	3054	NM_005334	ENSG00000172534	HCFC1	CFF|HCF|HCF-1|HCF1|HFC1|MRX3|PPP1R89|VCAF	host cell factor C1	protein-coding
chr19	2427764	2427985	+	promoter-TSS (NM_012458)	promoter-TSS (NM_012458)	-288	NM_012458	26517	NM_012458	ENSG00000099800	TIMM13	TIM13|TIM13B|TIMM13A|TIMM13B|ppv1	translocase of inner mitochondrial membrane 13	protein-coding
chr1	1344883	1345384	+	intron (NM_004421, intron 1 of 14)	intron (NM_004421, intron 1 of 14)	4285	NM_001330311	1855	NM_004421	ENSG00000107404	DVL1	DRS2|DVL|DVL1L1|DVL1P1	dishevelled segment polarity protein 1	protein-coding
chr16	67150748	67151046	+	5' UTR (NM_033309, exon 1 of 2)	5' UTR (NM_033309, exon 1 of 2)	101	NM_033309	84752	NM_033309	ENSG00000237172	B3GNT9	-	UDP-GlcNAc:betaGal beta-1,3-N-acetylglucosaminyltransferase 9	protein-coding
chr22	31944489	31944704	+	promoter-TSS (NM_003405)	promoter-TSS (NM_003405)	61	NM_003405	7533	NM_003405	ENSG00000128245	YWHAH	YWHA1	tyrosine 3-monooxygenase/tryptophan 5-monooxygenase activation protein eta	protein-coding
chr16	66751647	66751826	+	promoter-TSS (NM_001323955)	promoter-TSS (NM_001323955)	-16	NR_133569	106699570	NR_133569	ENSG00000246777	LOC106699570	-	uncharacterized LOC106699570	ncRNA
chr16	75464567	75464707	+	promoter-TSS (NM_145254)	promoter-TSS (NM_145254)	52	NM_001304996	124491	NM_145254	ENSG00000166822	TMEM170A	TMEM170	transmembrane protein 170A	protein-coding
chr10	6144648	6144791	+	promoter-TSS (NM_001145443)	promoter-TSS (NM_001145443)	-202	NM_001323016	5209	NM_004566	ENSG00000170525	PFKFB3	IPFK2|PFK2|iPFK-2	6-phosphofructo-2-kinase/fructose-2,6-biphosphatase 3	protein-coding
chr8	66113477	66113609	+	Intergenic	Intergenic	-13586	NM_184087	84675	NM_033058	ENSG00000147573	TRIM55	MURF-2|RNF29|muRF2	tripartite motif containing 55	protein-coding
chr12	9648088	9648343	+	promoter-TSS (NR_157802)	promoter-TSS (NR_157802)	168	NR_046445	374443	NR_002814	ENSG00000256594	LOC374443	-	C-type lectin domain family 2 member D pseudogene	pseudo
chr6	57046450	57046693	+	promoter-TSS (NM_001286274)	promoter-TSS (NM_001286274)	39	NM_001286274	57691	NM_020931	ENSG00000168116	KIAA1586	-	KIAA1586	protein-coding
chr1	33257782	33257898	+	intron (NM_152493, intron 1 of 8)	intron (NM_152493, intron 1 of 8)	1348	NM_152493	149076	NM_152493	ENSG00000160094	ZNF362	RN|lin-29	zinc finger protein 362	protein-coding
chr12	11648945	11649132	+	promoter-TSS (NM_001987)	promoter-TSS (NM_001987)	-816	NM_001987	2120	NM_001987	ENSG00000139083	ETV6	TEL|TEL/ABL|THC5	ETS variant 6	protein-coding
chr7	149497876	149497985	+	promoter-TSS (NM_001163474)	promoter-TSS (NM_001163474)	-121	NM_001363517	155061	NM_152557	ENSG00000181220	ZNF746	PARIS	zinc finger protein 746	protein-coding
chr2	677243	677426	+	promoter-TSS (NM_001352681)	promoter-TSS (NM_001352681)	72	NM_001352680	129787	NM_152834	ENSG00000151353	TMEM18	lncND	transmembrane protein 18	protein-coding
chr11	4094763	4094895	+	promoter-TSS (NM_001033)	promoter-TSS (NM_001033)	30	NM_001033	6240	NM_001033	ENSG00000167325	RRM1	R1|RIR1|RR1	ribonucleotide reductase catalytic subunit M1	protein-coding
chr1	160205339	160205561	+	promoter-TSS (NM_001297576)	promoter-TSS (NM_001297576)	66	NM_001297578	8682	NM_003768	ENSG00000162734	PEA15	HMAT1|HUMMAT1H|MAT1|MAT1H|PEA-15|PED|PED-PEA15|PED/PEA15	proliferation and apoptosis adaptor protein 15	protein-coding
chr16	67893377	67893486	+	intron (NM_006742, intron 1 of 2)	CpG	177	NM_006742	5681	NM_006742	ENSG00000159792	PSKH1	-	protein serine kinase H1	protein-coding
chr7	56064182	56064440	+	promoter-TSS (NM_001130069)	promoter-TSS (NM_001130069)	25	NM_001130069	25870	NM_015411	ENSG00000129103	SUMF2	pFGE	sulfatase modifying factor 2	protein-coding
chr5	37249181	37249391	+	5' UTR (NM_023073, exon 1 of 52)	5' UTR (NM_023073, exon 1 of 52)	142	NM_023073	65250	NM_023073	ENSG00000197603	CPLANE1	C5orf42|Hug|JBTS17|OFD6	ciliogenesis and planar polarity effector 1	protein-coding
chr6	25992686	25992801	+	Intergenic	CpG	25069	NM_005325	3024	NM_005325	ENSG00000124610	HIST1H1A	H1.1|H1A|H1F1|HIST1	histone cluster 1 H1 family member a	protein-coding
chr8	8296124	8296276	+	Intergenic	Intergenic	67630	NR_024362	286042	NR_024361	ENSG00000173295	FAM86B3P	-	family with sequence similarity 86, member A pseudogene	pseudo
chr2	28584032	28584193	+	intron (NR_138141, intron 5 of 35)	intron (NR_138141, intron 5 of 35)	17755	NR_138141	151056	NM_153021	ENSG00000163803	PLB1	PLB|PLB/LIP	phospholipase B1	protein-coding
chr20	41137011	41137121	+	promoter-TSS (NM_002660)	promoter-TSS (NM_002660)	-477	NM_002660	5335	NM_002660	ENSG00000124181	PLCG1	NCKAP3|PLC-II|PLC1|PLC148|PLCgamma1	phospholipase C gamma 1	protein-coding
chr7	6577536	6577715	+	5' UTR (NM_001371294, exon 2 of 9)	5' UTR (NM_001371294, exon 2 of 9)	171	NM_001371292
chr5	134525248	134525501	+	promoter-TSS (NM_001289984)	promoter-TSS (NM_001289984)	-296	NM_001289984	23338	NM_015288	ENSG00000043143	JADE2	JADE-2|PHF15	jade family PHD finger 2	protein-coding
chr3	55487083	55487200	+	5' UTR (NM_003392, exon 1 of 5)	5' UTR (NM_003392, exon 1 of 5)	501	NM_003392	7474	NM_003392	ENSG00000114251	WNT5A	hWNT5A	Wnt family member 5A	protein-coding
chr9	36572960	36573080	+	intron (NM_001256693, intron 1 of 15)	intron (NM_001256693, intron 1 of 15)	125	NM_014791	9833	NM_014791	ENSG00000165304	MELK	HPK38	maternal embryonic leucine zipper kinase	protein-coding
chr22	28800224	28800443	+	exon (NM_001079539, exon 1 of 6)	exon (NM_001079539, exon 1 of 6)	239	NM_005080	7494	NM_005080	ENSG00000100219	XBP1	TREB-5|TREB5|XBP-1|XBP2	X-box binding protein 1	protein-coding
chr13	19958851	19959006	+	promoter-TSS (NM_001353161)	promoter-TSS (NM_001353161)	-96	NM_001353162	7750	NM_003453	ENSG00000121741	ZMYM2	FIM|MYM|RAMP|SCLL|ZNF198	zinc finger MYM-type containing 2	protein-coding
chr19	51690375	51690643	+	intron (NM_001316994, intron 1 of 8)	intron (NM_001316994, intron 1 of 8)	1075	NM_001316994	147650	NM_207324	ENSG00000182310	SPACA6	LET7EH|LINC00085|NCRNA00085|SPACA6P	sperm acrosome associated 6	protein-coding
chr5	151157604	151157748	+	intron (NM_001363114, intron 1 of 24)	CpG	103	NM_001363114	309	NM_001155	ENSG00000197043	ANXA6	ANX6|CBP68|CPB-II|p68|p70	annexin A6	protein-coding
chr11	65489417	65489670	+	Intergenic	Intergenic	-8195	NR_002819	378938	NR_002819	ENSG00000251562	MALAT1	HCN|LINC00047|NCRNA00047|NEAT2|PRO2853	metastasis associated lung adenocarcinoma transcript 1	ncRNA
chr10	30059307	30059418	+	intron (NM_001350021, intron 1 of 4)	CpG	224	NM_001350001	57608	NM_020848	ENSG00000165757	JCAD	KIAA1462	junctional cadherin 5 associated	protein-coding
chr2	241102321	241102465	+	promoter-TSS (NR_138463)	promoter-TSS (NR_138463)	-61	NM_001330180	130916	NM_182501	ENSG00000122085	MTERF4	MTERFD2	mitochondrial transcription termination factor 4	protein-coding
chr2	156341596	156341784	+	non-coding (NR_147695, exon 1 of 1)	non-coding (NR_147695, exon 1 of 1)	430	NR_147695	440918	NR_147695		FLJ46875	-	uncharacterized LOC440918	ncRNA
chrM	16051	16544	+	Intergenic	Intergenic	-8783	NR_162149	113219467	NR_162149		MIR12136	-	microRNA 12136	ncRNA
chr17	49362106	49362363	+	promoter-TSS (NR_110882)	promoter-TSS (NR_110882)	16	NR_135579	22834	NM_014897	ENSG00000198740	ZNF652	-	zinc finger protein 652	protein-coding
chr1	178542681	178542792	+	promoter-TSS (NR_033186)	promoter-TSS (NR_033186)	-60	NR_033186	400798	NM_207467	ENSG00000213057	C1orf220	-	chromosome 1 open reading frame 220 (putative)	ncRNA
chr11	2400785	2400903	+	promoter-TSS (NM_005706)	promoter-TSS (NM_005706)	94	NM_001297658	10078	NM_005706	ENSG00000184281	TSSC4	-	tumor suppressing subtransferable candidate 4	protein-coding
chr17	78352667	78352868	+	Intergenic	Intergenic	7312	NM_003955	9021	NM_003955	ENSG00000184557	SOCS3	ATOD4|CIS3|Cish3|SOCS-3|SSI-3|SSI3	suppressor of cytokine signaling 3	protein-coding
chr2	108534423	108534534	+	promoter-TSS (NR_135290)	promoter-TSS (NR_135290)	123	NM_001193483	3987	NM_004987	ENSG00000169756	LIMS1	PINCH|PINCH-1|PINCH1	LIM zinc finger domain containing 1	protein-coding
chr20	36541386	36541547	+	promoter-TSS (NM_181526)	promoter-TSS (NM_181526)	-53	NM_006097	10398	NM_006097	ENSG00000101335	MYL9	LC20|MLC-2C|MLC2|MRLC1|MYRL2	myosin light chain 9	protein-coding
chr9	97984003	97984292	+	intron (NM_006401, intron 1 of 6)	CpG	806	NM_006401	10541	NM_006401	ENSG00000136938	ANP32B	APRIL|PHAPI2|SSP29	acidic nuclear phosphoprotein 32 family member B	protein-coding
chr12	52824155	52824368	+	exon (NM_175834, exon 5 of 9)	exon (NM_175834, exon 5 of 9)	10050	NM_175834	338785	NM_175834	ENSG00000185640	KRT79	K6L|KRT6L	keratin 79	protein-coding
chr17	63621634	63621916	+	promoter-TSS (NM_001363768)	promoter-TSS (NM_001363768)	-642	NM_002401	4215	NM_002401	ENSG00000198909	MAP3K3	MAPKKK3|MEKK3	mitogen-activated protein kinase kinase kinase 3	protein-coding
chr22	39152875	39153082	+	promoter-TSS (NM_175709)	promoter-TSS (NM_175709)	-298	NM_001346743	23492	NM_175709	ENSG00000100307	CBX7	-	chromobox 7	protein-coding
chr19	55599139	55599334	+	intron (NM_032836, intron 1 of 2)	intron (NM_032836, intron 1 of 2)	281	NM_032836	84922	NM_032836	ENSG00000179943	FIZ1	ZNF798	FLT3 interacting zinc finger 1	protein-coding
chr6	18264238	18264435	+	intron (NM_003472, intron 1 of 10)	CpG	194	NM_003472	7913	NM_003472	ENSG00000124795	DEK	D6S231E	DEK proto-oncogene	protein-coding
chr9	89311159	89311595	+	promoter-TSS (NR_036108)	promoter-TSS (NR_036108)	182	NM_001827	1164	NM_001827	ENSG00000123975	CKS2	CKSHS2	CDC28 protein kinase regulatory subunit 2	protein-coding
chr17	34980821	34981031	+	intron (NM_013975, intron 1 of 19)	CpG	414	NM_013975	3980	NM_002311	ENSG00000005156	LIG3	LIG2|LIG3alpha	DNA ligase 3	protein-coding
chr11	64181646	64181803	+	Intergenic	Intergenic	-3548	NM_001282652	10963	NM_006819	ENSG00000168439	STIP1	HEL-S-94n|HOP|IEF-SSP-3521|P60|STI1|STI1L	stress induced phosphoprotein 1	protein-coding
chrX	102599385	102599542	+	promoter-TSS (NM_001168478)	promoter-TSS (NM_001168478)	-52	NM_001350268	100528062	NM_001199818	ENSG00000286237	ARMCX5-GPRASP2	ARMCX5-GPRASP2-BHLHB9-LINC00630|bHLHb9|p60TRP	ARMCX5-GPRASP2 readthrough	protein-coding
chr17	78040832	78041272	+	intron (NM_018996, intron 3 of 20)	CpG	36815	NM_001142640	57690	NM_018996	ENSG00000078687	TNRC6C	-	trinucleotide repeat containing adaptor 6C	protein-coding
chr19	524397	524506	+	Intergenic	Intergenic	-7309	NM_004359	997	NM_004359	ENSG00000099804	CDC34	E2-CDC34|UBC3|UBCH3|UBE2R1	cell division cycle 34	protein-coding
chrX	133415469	133415691	+	promoter-TSS (NM_001448)	promoter-TSS (NM_001448)	-91	NM_001448	2239	NM_001448	ENSG00000076716	GPC4	K-glypican	glypican 4	protein-coding
chr10	121927822	121928064	+	promoter-TSS (NR_120495)	promoter-TSS (NR_120495)	88	NM_007041	11101	NM_007041	ENSG00000107669	ATE1	-	arginyltransferase 1	protein-coding
chr14	51240230	51240434	+	promoter-TSS (NM_030755)	promoter-TSS (NM_030755)	85	NM_030755	81542	NM_030755	ENSG00000139921	TMX1	PDIA11|TMX|TXNDC|TXNDC1	thioredoxin related transmembrane protein 1	protein-coding
chr17	7561673	7561943	+	promoter-TSS (NR_037926)	promoter-TSS (NR_037926)	-111	NM_015670	26168	NM_015670	ENSG00000161956	SENP3	SMT3IP1|SSP3|Ulp1	SUMO specific peptidase 3	protein-coding
chr1	2199527	2199658	+	5' UTR (NM_001282670, exon 4 of 8)	5' UTR (NM_001282670, exon 4 of 8)	-4817	NM_001282673	199990	NM_182533	ENSG00000162585	FAAP20	C1orf86|FP7162	FA core complex associated protein 20	protein-coding
chr14	51651856	51651973	+	promoter-TSS (NM_152330)	promoter-TSS (NM_152330)	4	NM_152330	122786	NM_152330	ENSG00000139926	FRMD6	C14orf31|EX1|Willin|c14_5320	FERM domain containing 6	protein-coding
chr3	81761320	81761484	+	exon (NM_000158, exon 1 of 16)	exon (NM_000158, exon 1 of 16)	243	NM_000158	2632	NM_000158	ENSG00000114480	GBE1	APBD|GBE|GSD4	1,4-alpha-glucan branching enzyme 1	protein-coding
chr3	157174820	157174932	+	Intergenic	CpG	-14116	NM_001308185	57018	NM_020307	ENSG00000163660	CCNL1	ANIA6A|BM-001|PRO1073|ania-6a	cyclin L1	protein-coding
chr12	108630880	108631016	+	intron (NM_003006, intron 1 of 1)	intron (NM_003006, intron 1 of 1)	1133	NM_001206609	6404	NM_003006	ENSG00000110876	SELPLG	CD162|CLA|PSGL-1|PSGL1	selectin P ligand	protein-coding
chr5	87267675	87267804	+	promoter-TSS (NM_002890)	promoter-TSS (NM_002890)	-144	NM_002890	5921	NM_002890	ENSG00000145715	RASA1	CM-AVM|CMAVM|CMAVM1|GAP|PKWS|RASA|RASGAP|p120|p120GAP|p120RASGAP	RAS p21 protein activator 1	protein-coding
chr18	70205926	70206057	+	promoter-TSS (NM_173630)	promoter-TSS (NM_173630)	-304	NM_001318520	25914	NM_173630	ENSG00000176225	RTTN	MSSP	rotatin	protein-coding
chr17	4969075	4969302	+	TTS (NR_106924)	TTS (NR_106924)	583	NR_106924	102465521	NR_106924	ENSG00000274300	MIR6864	hsa-mir-6864	microRNA 6864	ncRNA
chr15	66505204	66505358	+	promoter-TSS (NM_000968)	promoter-TSS (NM_000968)	-45	NM_001287823	55055	NM_017975	ENSG00000174442	ZWILCH	KNTC1AP|hZwilch	zwilch kinetochore protein	protein-coding
chr20	64063865	64063975	+	intron (NM_003195, intron 1 of 9)	CpG	722	NM_003195	6919	NM_003195	ENSG00000171703	TCEA2	TFIIS	transcription elongation factor A2	protein-coding
chr6	131949283	131949504	+	exon (NM_001901, exon 5 of 5)	exon (NM_001901, exon 5 of 5)	1979	NM_001901	1490	NM_001901	ENSG00000118523	CCN2	CTGF|HCS24|IGFBP8|NOV2	cellular communication network factor 2	protein-coding
chr6	53359111	53359452	+	Intergenic	CpG	-10102	NM_001242828	60481	NM_021814	ENSG00000012660	ELOVL5	HELO1|SCA38|dJ483K16.1	ELOVL fatty acid elongase 5	protein-coding
chrX	23783129	23783275	+	promoter-TSS (NM_002970)	promoter-TSS (NM_002970)	44	NR_027783	6303	NM_002970	ENSG00000130066	SAT1	DC21|KFSD|KFSDX|SAT|SSAT|SSAT-1	spermidine/spermine N1-acetyltransferase 1	protein-coding
chr12	76559582	76559915	+	promoter-TSS (NM_001319652)	promoter-TSS (NM_001319652)	23	NM_001319652	114882	NM_020841	ENSG00000091039	OSBPL8	MST120|MSTP120|ORP8|OSBP10	oxysterol binding protein like 8	protein-coding
chr16	2251368	2251499	+	intron (NM_001178029, intron 1 of 6)	CpG-9093	154	NM_001919	1632	NM_001919	ENSG00000167969	ECI1	DCI	enoyl-CoA delta isomerase 1	protein-coding
chr11	65857156	65857479	+	intron (NM_005507, intron 1 of 3)	CpG	863	NM_005507	1072	NM_005507	ENSG00000172757	CFL1	CFL|HEL-S-15|cofilin	cofilin 1	protein-coding
chr1	30823985	30824094	+	promoter-TSS (NR_146732)	promoter-TSS (NR_146732)	-613	NR_146732	105378622	NR_146732	ENSG00000223382	LINC01778	-	long intergenic non-protein coding RNA 1778	ncRNA
chrX	154358213	154358339	+	exon (NM_001456, exon 28 of 47)	exon (NM_001456, exon 28 of 47)	16358	NM_001110556	2316	NM_001456	ENSG00000196924	FLNA	ABP-280|ABPX|CSBS|CVD1|FGS2|FLN|FLN-A|FLN1|FMD|MNS|NHBP|OPD|OPD1|OPD2|XLVD|XMVD	filamin A	protein-coding
chr1	52553501	52553766	+	promoter-TSS (NM_015269)	promoter-TSS (NM_015269)	-541	NM_001009881	23318	NM_015269	ENSG00000134744	TUT4	PAPD3|TENT3A|ZCCHC11	terminal uridylyl transferase 4	protein-coding
chr19	35545426	35545827	+	promoter-TSS (NM_001242597)	promoter-TSS (NM_001242597)	0	NM_001242597	10430	NM_032635	ENSG00000105677	TMEM147	NIFIE14	transmembrane protein 147	protein-coding
chr1	32817287	32817401	+	promoter-TSS (NM_001256121)	promoter-TSS (NM_001256121)	-98	NM_001256121	64766	NM_022753	ENSG00000116497	S100PBP	S100PBPR	S100P binding protein	protein-coding
chr8	102806467	102806715	+	promoter-TSS (NR_149020)	promoter-TSS (NR_149020)	-231	NR_149020	401472	NR_149020		GASAL1	GASL1	growth arrest associated lncRNA 1	ncRNA
chr3	128549403	128549682	+	Intergenic	Intergenic	26544	NR_125802	23434	NM_007354	ENSG00000198685	LINC01565	C3orf27|GR6	long intergenic non-protein coding RNA 1565	ncRNA
chr5	177495287	177495542	+	intron (NR_103804, intron 2 of 12)	intron (NR_103804, intron 2 of 12)	2190	NM_005451	9260	NM_005451	ENSG00000196923	PDLIM7	LMP1|LMP3	PDZ and LIM domain 7	protein-coding
chr1	31689919	31690046	+	intron (NM_001856, intron 22 of 70)	intron (NM_001856, intron 22 of 70)	14035	NM_001856	1307	NM_001856	ENSG00000084636	COL16A1	447AA|FP1572	collagen type XVI alpha 1 chain	protein-coding
chr3	48429500	48429614	+	promoter-TSS (NM_002673)	promoter-TSS (NM_002673)	-94	NM_002673	5364	NM_002673	ENSG00000164050	PLXNB1	PLEXIN-B1|PLXN5|SEP	plexin B1	protein-coding
chr5	132656409	132656538	+	promoter-TSS (NM_001354992)	promoter-TSS (NM_001354992)	-49	NM_001354991	3596	NM_002188	ENSG00000169194	IL13	IL-13|P600	interleukin 13	protein-coding
chr6	26171944	26172089	+	TTS (NM_138720)	TTS (NM_138720)	-11780	NM_003523	8344	NM_003523	ENSG00000274290	HIST1H2BE	H2B.h|H2B/h|H2BFH|dJ221C16.8	histone cluster 1 H2B family member e	protein-coding
chr1	153963450	153963647	+	promoter-TSS (NM_001271961)	promoter-TSS (NM_001271961)	-11	NM_001271958	27173	NM_014437	ENSG00000143570	SLC39A1	ZIP1|ZIRTL	solute carrier family 39 member 1	protein-coding
chr12	120495804	120496238	+	promoter-TSS (NR_038854)	promoter-TSS (NR_038854)	-75	NR_038854	100506668	NR_038854	ENSG00000248008	NRAV	DYNLL1-AS1|DYNLL1AS1	negative regulator of antiviral response	ncRNA
chr4	151015623	151015768	+	promoter-TSS (NM_001199282)	promoter-TSS (NM_001199282)	32	NM_001367550	987	NM_006726	ENSG00000198589	LRBA	BGL|CDC4L|CVID8|LAB300|LBA	LPS responsive beige-like anchor protein	protein-coding
chr8	22605032	22605141	+	promoter-TSS (NM_021174)	promoter-TSS (NM_021174)	44	NM_021174	57805	NM_021174	ENSG00000158941	CCAR2	DBC-1|DBC1|KIAA1967|NET35|p30 DBC|p30DBC	cell cycle and apoptosis regulator 2	protein-coding
chr19	58544417	58544602	+	5' UTR (NM_005762, exon 1 of 17)	5' UTR (NM_005762, exon 1 of 17)	445	NM_005762	10155	NM_005762	ENSG00000130726	TRIM28	KAP1|PPP1R157|RNF96|TF1B|TIF1B	tripartite motif containing 28	protein-coding
chr10	73730400	73730521	+	promoter-TSS (NR_026592)	promoter-TSS (NR_026592)	46	NR_160426	113939925	NR_160425		BMS1P4-AGAP5	-	BMS1P4-AGAP5 readthough	pseudo
chr12	110501867	110502009	+	promoter-TSS (NM_001286535)	promoter-TSS (NM_001286535)	173	NM_016226	51699	NM_016226	ENSG00000111237	VPS29	DC15|DC7|PEP11	VPS29 retromer complex component	protein-coding
chr17	43315849	43316045	+	Intergenic	Intergenic	-15716	NR_002716	6066	NR_002716	ENSG00000274585	RNU2-1	RNU2|U2	RNA, U2 small nuclear 1	snRNA
chr19	58305299	58305590	+	promoter-TSS (NR_144445)	promoter-TSS (NR_144445)	70	NR_144445	105372481	NR_144445	ENSG00000142396	ERVK3-1	-	endogenous retrovirus group K3 member 1	ncRNA
chr17	11997203	11997433	+	promoter-TSS (NM_144680)	promoter-TSS (NM_144680)	54	NM_144680	7566	NM_144680	ENSG00000154957	ZNF18	HDSG1|KOX11|ZKSCAN6|ZNF535|ZSCAN38|Zfp535	zinc finger protein 18	protein-coding
chr2	231613988	231614280	+	Intergenic	CpG	21270	NM_152614	165100	NM_152614	ENSG00000177673	TEX44	C2orf57	testis expressed 44	protein-coding
chr16	67936690	67936913	+	promoter-TSS (NM_002801)	promoter-TSS (NM_002801)	49	NM_002801	5699	NM_002801	ENSG00000205220	PSMB10	LMP10|MECL1|beta2i	proteasome subunit beta 10	protein-coding
chr3	153160782	153160907	+	Intergenic	CpG	-1382	NM_002886	5912	NM_002886	ENSG00000181467	RAP2B	-	RAP2B, member of RAS oncogene family	protein-coding
chr19	49641852	49642021	+	promoter-TSS (NM_021228)	promoter-TSS (NM_021228)	-273	NM_021228	58506	NM_021228	ENSG00000126461	SCAF1	SRA1	SR-related CTD associated factor 1	protein-coding
chr2	130372401	130372638	+	intron (NM_014369, intron 13 of 14)	CpG-16578	16463	NM_001142370	26469	NM_014369	ENSG00000072135	PTPN18	BDP1|PTP-HSCF	protein tyrosine phosphatase non-receptor type 18	protein-coding
chr8	55880200	55880340	+	intron (NM_002350, intron 1 of 12)	CpG	435	NM_002350	4067	NM_002350	ENSG00000254087	LYN	JTK8|p53Lyn|p56Lyn	LYN proto-oncogene, Src family tyrosine kinase	protein-coding
chr3	4493258	4493526	+	promoter-TSS (NM_002222)	promoter-TSS (NM_002222)	44	NM_001168272	3708	NM_002222	ENSG00000150995	ITPR1	ACV|CLA4|INSP3R1|IP3R|IP3R1|PPP1R94|SCA15|SCA16|SCA29	inositol 1,4,5-trisphosphate receptor type 1	protein-coding
chr2	113889733	113889975	+	promoter-TSS (NM_001277140)	promoter-TSS (NM_001277140)	-80	NR_102318	10096	NM_005721	ENSG00000115091	ACTR3	ARP3	actin related protein 3	protein-coding
chr16	81095985	81096164	+	intron (NM_004483, intron 1 of 4)	CpG	301	NM_004483	2653	NM_004483	ENSG00000140905	GCSH	GCE|NKH	glycine cleavage system protein H	protein-coding
chr19	50804495	50804667	+	promoter-TSS (NM_032712)	promoter-TSS (NM_032712)	13	NM_032712	84798	NM_032712	ENSG00000167747	C19orf48	-	chromosome 19 open reading frame 48	protein-coding
chr11	69321278	69321516	+	Intergenic	Intergenic	27242	NM_001300923	26579	NM_138768	ENSG00000172927	MYEOV	OCIM	myeloma overexpressed	protein-coding
chr11	60924340	60924705	+	promoter-TSS (NM_017870)	promoter-TSS (NM_017870)	62	NM_178031	54972	NM_017870	ENSG00000006118	TMEM132A	GBP|HSPA5BP1	transmembrane protein 132A	protein-coding
chr9	136571911	136572042	+	Intergenic	Intergenic	24134	NR_121577	101928483	NR_121577		NALT1	LINC01573|MIR4674HG|NALT|TCONS_l2_00029132	NOTCH1 associated lncRNA in T cell acute lymphoblastic leukemia 1	ncRNA
chr12	89709629	89709905	+	promoter-TSS (NM_001366525)	promoter-TSS (NM_001366525)	-401	NM_001366526	490	NM_001682	ENSG00000070961	ATP2B1	PMCA1|PMCA1kb	ATPase plasma membrane Ca2+ transporting 1	protein-coding
chr8	143973670	143973788	+	promoter-TSS (NM_201378)	promoter-TSS (NM_201378)	-200	NM_201378	5339	NM_000445	ENSG00000178209	PLEC	EBS1|EBSMD|EBSND|EBSO|EBSOG|EBSPA|HD1|LGMD2Q|LGMDR17|PCN|PLEC1|PLEC1b|PLTN	plectin	protein-coding
chr11	64304809	64304980	+	promoter-TSS (NM_004451)	promoter-TSS (NM_004451)	-630	NM_004451	2101	NM_004451	ENSG00000173153	ESRRA	ERR1|ERRa|ERRalpha|ESRL1|NR3B1	estrogen related receptor alpha	protein-coding
chr1	244048637	244048903	+	promoter-TSS (NM_001278196)	promoter-TSS (NM_001278196)	-169	NM_001278196	10472	NM_006352	ENSG00000179456	ZBTB18	C2H2-171|MRD22|RP58|TAZ-1|ZNF238	zinc finger and BTB domain containing 18	protein-coding
chr7	66845018	66845134	+	promoter-TSS (NR_003934)	promoter-TSS (NR_003934)	-250	NR_003934	729156	NR_003934	ENSG00000230583	GTF2IRD1P1	-	GTF2I repeat domain containing 1 pseudogene 1	pseudo
chr16	56608316	56608639	+	promoter-TSS (NM_005953)	promoter-TSS (NM_005953)	-107	NM_005953	4502	NM_005953	ENSG00000125148	MT2A	MT-2|MT-II|MT2	metallothionein 2A	protein-coding
chr12	52823816	52823928	+	intron (NM_175834, intron 6 of 8)	intron (NM_175834, intron 6 of 8)	-9756	NM_002272	3851	NM_002272	ENSG00000170477	KRT4	CK-4|CK4|CYK4|K4|WSN1	keratin 4	protein-coding
chr17	50192586	50192728	+	exon (NM_000088, exon 28 of 51)	exon (NM_000088, exon 28 of 51)	8982	NM_000088	1277	NM_000088	ENSG00000108821	COL1A1	EDSARTH1|EDSC|OI1|OI2|OI3|OI4	collagen type I alpha 1 chain	protein-coding
chr19	1253904	1254207	+	intron (NM_177401, intron 4 of 7)	CpG	5502	NM_177401	90007	NM_177401	ENSG00000167470	MIDN	-	midnolin	protein-coding
chr5	139661133	139661283	+	intron (NM_001317207, intron 1 of 2)	CpG	1653	NM_001317207	51523	NM_016463	ENSG00000171604	CXXC5	CF5|HSPC195|RINF|WID	CXXC finger protein 5	protein-coding
chr1	225810181	225810369	+	5' UTR (NM_001291163, exon 1 of 9)	5' UTR (NM_001291163, exon 1 of 9)	141	NM_001291163	2052	NM_000120	ENSG00000143819	EPHX1	EPHX|EPOX|HYL1|MEH	epoxide hydrolase 1	protein-coding
chr1	218336428	218336539	+	3' UTR (NM_016052, exon 5 of 5)	3' UTR (NM_016052, exon 5 of 5)	-8801	NR_138148	7042	NM_003238	ENSG00000092969	TGFB2	G-TSF|LDS4|TGF-beta2	transforming growth factor beta 2	protein-coding
chr4	159103009	159103219	+	promoter-TSS (NM_001351724)	promoter-TSS (NM_001351724)	-937	NM_001351724	9693	NM_014247	ENSG00000109756	RAPGEF2	CNrasGEF|NRAPGEP|PDZ-GEF1|PDZGEF1|RA-GEF|RA-GEF-1|RAGEF|Rap-GEP|nRap GEP	Rap guanine nucleotide exchange factor 2	protein-coding
chr5	142357057	142357308	+	intron (NR_120664, intron 3 of 3)	CpG	31889	NR_120664	101926941	NR_120664	ENSG00000231185	SPRY4-AS1	THCAT68	SPRY4 antisense RNA 1	ncRNA
chr10	6202776	6202993	+	promoter-TSS (NM_001323017)	promoter-TSS (NM_001323017)	-48	NM_001363545	5209	NM_004566	ENSG00000170525	PFKFB3	IPFK2|PFK2|iPFK-2	6-phosphofructo-2-kinase/fructose-2,6-biphosphatase 3	protein-coding
chr17	7614542	7614917	+	5' UTR (NM_004860, exon 1 of 17)	5' UTR (NM_004860, exon 1 of 17)	168	NM_004860	9513	NM_004860	ENSG00000129245	FXR2	FMR1L2|FXR2P	FMR1 autosomal homolog 2	protein-coding
chr1	92485504	92485676	+	intron (NM_005263, intron 1 of 6)	CpG-1333	510	NM_001127216	2672	NM_005263	ENSG00000162676	GFI1	GFI-1|GFI1A|SCN2|ZNF163	growth factor independent 1 transcriptional repressor	protein-coding
chr2	38751229	38751454	+	promoter-TSS (NM_001031684)	promoter-TSS (NM_001031684)	20	NM_001031684	6432	NM_006276	ENSG00000115875	SRSF7	9G8|AAG3|SFRS7	serine and arginine rich splicing factor 7	protein-coding
chrX	72277113	72277349	+	promoter-TSS (NM_001007)	promoter-TSS (NM_001007)	17	NM_001007	6191	NM_001007	ENSG00000198034	RPS4X	CCG2|DXS306|RPS4|S4|SCAR|SCR10	ribosomal protein S4 X-linked	protein-coding
chr7	29685145	29685320	+	promoter-TSS (NR_158194)	promoter-TSS (NR_158194)	78	NR_158194	442524	NR_036482	ENSG00000227855	DPY19L2P3	-	DPY19L2 pseudogene 3	pseudo
chr17	50057007	50057116	+	intron (NM_002204, intron 1 of 25)	intron (NM_002204, intron 1 of 25)	951	NM_002204	3675	NM_002204	ENSG00000005884	ITGA3	CD49C|FRP-2|GAP-B3|GAPB3|ILNEB|MSK18|VCA-2|VL3A|VLA3a	integrin subunit alpha 3	protein-coding
chr19	17215251	17215462	+	promoter-TSS (NM_018467)	promoter-TSS (NM_018467)	-1	NM_018467	55850	NM_018467	ENSG00000053501	USE1	D12|MDS032|P31|SLT1	unconventional SNARE in the ER 1	protein-coding
chr21	42879478	42879587	+	promoter-TSS (NM_001260477)	promoter-TSS (NM_001260477)	7	NM_018669	10785	NM_018669	ENSG00000160193	WDR4	GAMOS6|MIGSB|TRM82|TRMT82	WD repeat domain 4	protein-coding
chr11	118436190	118436400	+	promoter-TSS (NM_001197104)	promoter-TSS (NM_001197104)	-195	NM_001197104	4297	NM_005933	ENSG00000118058	KMT2A	ALL-1|CXXC7|HRX|HTRX1|MLL|MLL1|MLL1A|TRX1|WDSTS	lysine methyltransferase 2A	protein-coding
chr17	82065820	82065934	+	promoter-TSS (NM_022156)	promoter-TSS (NM_022156)	-73	NM_022156	64118	NM_022156	ENSG00000169718	DUS1L	DUS1|PP3111	dihydrouridine synthase 1 like	protein-coding
chr22	20507593	20507763	+	promoter-TSS (NM_015889)	promoter-TSS (NM_015889)	68	NM_001293234	51586	NM_015889	ENSG00000099917	MED15	ARC105|CAG7A|CTG7A|PCQAP|TIG-1|TIG1|TNRC7	mediator complex subunit 15	protein-coding
chr17	82519262	82519512	+	promoter-TSS (NM_004514)	promoter-TSS (NM_004514)	-345	NM_004514	3607	NM_004514	ENSG00000141568	FOXK2	ILF|ILF-1|ILF1|nGTBP	forkhead box K2	protein-coding
chr11	124876103	124876381	+	promoter-TSS (NM_001370359)	promoter-TSS (NM_001370359)	60	NR_163409	64221	NM_022370	ENSG00000154134	ROBO3	HGPPS|HGPPS1|HGPS|RBIG1|RIG1	roundabout guidance receptor 3	protein-coding
chr11	64036240	64036349	+	intron (NM_014067, intron 3 of 10)	CpG	50441	NM_017670	55611	NM_017670	ENSG00000167770	OTUB1	HSPC263|OTB1|OTU1	OTU deubiquitinase, ubiquitin aldehyde binding 1	protein-coding
chr16	4183737	4183868	+	Intergenic	CpG	58278	NM_001323667	6345	NM_001098814	ENSG00000185739	SRL	SAR	sarcalumenin	protein-coding
chr19	49869127	49869256	+	3' UTR (NM_001278160, exon 5 of 5)	3' UTR (NM_001278160, exon 5 of 5)	-1615	NM_007254	11284	NM_007254	ENSG00000039650	PNKP	AOA4|EIEE10|MCSZ|PNK	polynucleotide kinase 3'-phosphatase	protein-coding
chr20	36550841	36551018	+	3' UTR (NM_181526, exon 3 of 3)	3' UTR (NM_181526, exon 3 of 3)	9410	NM_181526	10398	NM_006097	ENSG00000101335	MYL9	LC20|MLC-2C|MLC2|MRLC1|MYRL2	myosin light chain 9	protein-coding
chr1	146052413	146052545	+	promoter-TSS (NR_104085)	promoter-TSS (NR_104085)	-117	NR_125968	101928979	NR_125967	ENSG00000233396	LINC01719	-	long intergenic non-protein coding RNA 1719	ncRNA
chr13	51803831	51804101	+	intron (NM_001031719, intron 1 of 7)	CpG	196	NM_001270424	79758	NM_024705	ENSG00000102796	DHRS12	SDR40C1	dehydrogenase/reductase 12	protein-coding
chr16	69330436	69330637	+	promoter-TSS (NM_022341)	promoter-TSS (NM_022341)	52	NM_022341	64146	NM_022341	ENSG00000258429	PDF	-	peptide deformylase, mitochondrial	protein-coding
chr6	85678612	85678821	+	promoter-TSS (NR_003038)	promoter-TSS (NR_003038)	17	NR_003038	387066	NR_003038	ENSG00000203875	SNHG5	C6orf160|LINC00044|NCRNA00044|U50HG	small nucleolar RNA host gene 5	ncRNA
chr5	141923572	141923729	+	promoter-TSS (NM_001142603)	promoter-TSS (NM_001142603)	-221	NM_001142603	9812	NM_014773	ENSG00000081791	DELE1	DELE|KIAA0141	DAP3 binding cell death enhancer 1	protein-coding
chr13	96053067	96053636	+	promoter-TSS (NM_020121)	promoter-TSS (NM_020121)	50	NM_020121	55757	NM_020121	ENSG00000102595	UGGT2	HUGT2|UGCGL2|UGT2	UDP-glucose glycoprotein glucosyltransferase 2	protein-coding
chr10	73247073	73247409	+	promoter-TSS (NR_038373)	promoter-TSS (NR_038373)	14	NM_015190	23234	NM_015190	ENSG00000213551	DNAJC9	HDJC9|JDD1|SB73	DnaJ heat shock protein family (Hsp40) member C9	protein-coding
chr5	133968338	133968500	+	promoter-TSS (NR_134247)	promoter-TSS (NR_134247)	206	NM_020199	56951	NM_020199	ENSG00000113583	C5orf15	HTGN29|KCT2	chromosome 5 open reading frame 15	protein-coding
chr11	67391656	67391990	+	promoter-TSS (NM_004584)	promoter-TSS (NM_004584)	-163	NM_004584	5883	NM_004584	ENSG00000172613	RAD9A	RAD9	RAD9 checkpoint clamp component A	protein-coding
chr5	73448187	73448300	+	exon (NM_004472, exon 1 of 1)	exon (NM_004472, exon 1 of 1)	534	NM_004472	2297	NM_004472	ENSG00000251493	FOXD1	FKHL8|FREAC-4|FREAC4	forkhead box D1	protein-coding
chr5	399750	399880	+	intron (NM_020731, intron 4 of 11)	intron (NM_020731, intron 4 of 11)	43345	NR_126522	116349	NM_138464	ENSG00000221990	EXOC3-AS1	C5orf55	EXOC3 antisense RNA 1	ncRNA
chr15	90388197	90388409	+	promoter-TSS (NM_003870)	promoter-TSS (NM_003870)	61	NM_003870	8826	NM_003870	ENSG00000140575	IQGAP1	HUMORFA01|SAR1|p195	IQ motif containing GTPase activating protein 1	protein-coding
chr1	25906271	25906534	+	promoter-TSS (NR_037481)	promoter-TSS (NR_037481)	17	NM_005563	3925	NM_005563	ENSG00000117632	STMN1	C1orf215|LAP18|Lag|OP18|PP17|PP19|PR22|SMN	stathmin 1	protein-coding
chr8	144792207	144792464	+	promoter-TSS (NM_000973)	promoter-TSS (NM_000973)	55	NM_001317782	6132	NM_000973	ENSG00000161016	RPL8	L8	ribosomal protein L8	protein-coding
chr11	65557646	65557881	+	exon (NM_021070, exon 1 of 27)	exon (NM_021070, exon 1 of 27)	465	NM_021070	4054	NM_021070	ENSG00000168056	LTBP3	DASS|GPHYSD3|LTBP-3|LTBP2|STHAG6|pp6425	latent transforming growth factor beta binding protein 3	protein-coding
chr19	47111991	47112146	+	intron (NM_015168, intron 2 of 14)	intron (NM_015168, intron 2 of 14)	1708	NM_015168	23211	NM_015168	ENSG00000130749	ZC3H4	C19orf7	zinc finger CCCH-type containing 4	protein-coding
chr16	66605491	66605607	+	intron (NM_181553, intron 1 of 4)	CpG	818	NR_037619	123920	NM_144601	ENSG00000140931	CMTM3	BNAS2|CKLFSF3	CKLF like MARVEL transmembrane domain containing 3	protein-coding
chr11	65540211	65540338	+	exon (NM_021070, exon 23 of 27)	exon (NM_021070, exon 23 of 27)	15191	NM_020680	57410	NM_020680	ENSG00000142186	SCYL1	GKLP|HT019|NKTL|NTKL|P105|SCAR21|TAPK|TEIF|TRAP	SCY1 like pseudokinase 1	protein-coding
chr11	844044	844155	+	promoter-TSS (NM_001025234)	promoter-TSS (NM_001025234)	18	NM_001025234	7106	NM_003271	ENSG00000214063	TSPAN4	NAG-2|NAG2|TETRASPAN|TM4SF7|TSPAN-4	tetraspanin 4	protein-coding
chr16	14364592	14364770	+	intron (NR_131191, intron 1 of 1)	intron (NR_131191, intron 1 of 1)	5585	NR_131191	105447648	NR_131191	ENSG00000260009	LINC02130	-	long intergenic non-protein coding RNA 2130	ncRNA
chr1	15247253	15247393	+	promoter-TSS (NM_052929)	promoter-TSS (NM_052929)	98	NM_052929	114827	NM_052929	ENSG00000142621	FHAD1	-	forkhead associated phosphopeptide binding domain 1	protein-coding
chr5	179821448	179821607	+	intron (NM_003900, intron 1 of 7).2	CpG	622	NM_003900	8878	NM_003900	ENSG00000161011	SQSTM1	A170|DMRV|FTDALS3|NADGP|OSIL|PDB3|ZIP3|p60|p62|p62B	sequestosome 1	protein-coding
chr14	69767025	69767197	+	promoter-TSS (NM_006925)	promoter-TSS (NM_006925)	-31	NM_001320214	6430	NM_006925	ENSG00000100650	SRSF5	HRS|SFRS5|SRP40	serine and arginine rich splicing factor 5	protein-coding
chr17	75904818	75905067	+	5' UTR (NM_032478, exon 1 of 9)	5' UTR (NM_032478, exon 1 of 9)	158	NM_032478	64978	NM_032478	ENSG00000204316	MRPL38	HSPC262|L38MT|MRP-L3|MRP-L38|RPML3	mitochondrial ribosomal protein L38	protein-coding
chr10	72297899	72298008	+	Intergenic	CpG	24029	NM_019058	54541	NM_019058	ENSG00000168209	DDIT4	Dig2|REDD-1|REDD1	DNA damage inducible transcript 4	protein-coding
chr22	19941651	19942081	+	promoter-TSS (NM_006440)	promoter-TSS (NM_006440)	-48	NM_006440	10587	NM_006440	ENSG00000184470	TXNRD2	GCCD5|SELZ|TR|TR-BETA|TR3|TRXR2	thioredoxin reductase 2	protein-coding
chr1	62436573	62436842	+	promoter-TSS (NM_003368)	promoter-TSS (NM_003368)	-342	NM_003368	7398	NM_003368	ENSG00000162607	USP1	UBP	ubiquitin specific peptidase 1	protein-coding
chr19	10654333	10654657	+	promoter-TSS (NR_024333)	promoter-TSS (NR_024333)	149	NM_153464	3609	NM_004516	ENSG00000129351	ILF3	CBTF|DRBF|DRBP76|MMP4|MPHOSPH4|MPP4|MPP4110|NF-AT-90|NF110|NF110b|NF90|NF90a|NF90b|NF90c|NF90ctv|NFAR|NFAR-1|NFAR-2|NFAR110|NFAR2|NFAR90|TCP110|TCP80	interleukin enhancer binding factor 3	protein-coding
chr13	30617524	30617973	+	promoter-TSS (NM_001321532)	promoter-TSS (NM_001321532)	-151	NM_001313893	3146	NM_002128	ENSG00000189403	HMGB1	HMG-1|HMG1|HMG3|SBP-1	high mobility group box 1	protein-coding
chr21	43789494	43789633	+	promoter-TSS (NM_003683)	promoter-TSS (NM_003683)	-14	NM_003683	8568	NM_003683	ENSG00000160214	RRP1	D21S2056E|NNP-1|NOP52|RRP1A	ribosomal RNA processing 1	protein-coding
chr15	92904333	92904614	+	promoter-TSS (NR_036136)	promoter-TSS (NR_036136)	74	NR_036136	100422995	NR_036136	ENSG00000284324	MIR3175	mir-3175	microRNA 3175	ncRNA
chr2	94273041	94273187	+	Intergenic	CpG	-64695	NR_146105	728034	NR_146105		BMS1P14	-	BMS1 pseudogene 14	pseudo
chr17	45147545	45147703	+	5' UTR (NM_006460, exon 1 of 1)	5' UTR (NM_006460, exon 1 of 1)	307	NM_006460	10614	NM_006460	ENSG00000186834	HEXIM1	CLP1|EDG1|HIS1|MAQ1	HEXIM P-TEFb complex subunit 1	protein-coding
chr11	65719998	65720227	+	TTS (NM_182709)	TTS (NM_182709)	826	NM_032193	84153	NM_032193	ENSG00000172922	RNASEH2C	AGS3|AYP1	ribonuclease H2 subunit C	protein-coding
chr17	82300957	82301111	+	Intergenic	Intergenic	-8220	NR_135639	101929511	NR_135639	ENSG00000265692	LINC01970	-	long intergenic non-protein coding RNA 1970	ncRNA
chr22	20437348	20437490	+	intron (NM_182895, intron 1 of 10)	CpG	406	NM_153334	91179	NM_153334	ENSG00000244486	SCARF2	NSR1|SREC-II|SREC2|SRECRP-1|VDEGS	scavenger receptor class F member 2	protein-coding
chr17	44219288	44219423	+	intron (NR_045058, intron 1 of 20)	CpG	320	NM_001076684	7343	NM_014233	ENSG00000108312	UBTF	CONDBA|NOR-90|UBF|UBF-1|UBF1|UBF2	upstream binding transcription factor	protein-coding
chr10	94545725	94545837	+	promoter-TSS (NM_001289074)	promoter-TSS (NM_001289074)	-7	NM_018063	3070	NM_018063	ENSG00000119969	HELLS	ICF4|LSH|Nbla10143|PASG|SMARCA6	helicase, lymphoid specific	protein-coding
chr13	51452911	51453107	+	promoter-TSS (NR_103812)	promoter-TSS (NR_103812)	27	NM_001306091	26512	NM_012141	ENSG00000102786	INTS6	DBI-1|DDX26|DDX26A|DICE1|HDB|INT6|Notchl2	integrator complex subunit 6	protein-coding
chr5	137754569	137755092	+	promoter-TSS (NM_006805)	promoter-TSS (NM_006805)	-467	NM_006805	10949	NM_006805	ENSG00000177733	HNRNPA0	HNRPA0	heterogeneous nuclear ribonucleoprotein A0	protein-coding
chr17	43398904	43399133	+	promoter-TSS (NM_001661)	promoter-TSS (NM_001661)	25	NM_001661	379	NM_001661	ENSG00000175906	ARL4D	ARF4L|ARL6	ADP ribosylation factor like GTPase 4D	protein-coding
chr1	16914122	16914484	+	Intergenic	CpG	-7628	NM_014675	9696	NM_014675	ENSG00000058453	CROCC	ROLT|TAX1BP2	ciliary rootlet coiled-coil, rootletin	protein-coding
chr11	64245917	64246140	+	non-coding (NR_135087, exon 1 of 2)	non-coding (NR_135087, exon 1 of 2)	162	NR_135087	105369340	NR_135086	ENSG00000256940	PPP1R14B-AS1	-	PPP1R14B antisense RNA 1	ncRNA
chr3	50260054	50260323	+	TTS (NM_001166425)	TTS (NM_001166425)	7183	NR_110702	101928931	NR_110702	ENSG00000232352	SEMA3B-AS1	-	SEMA3B antisense RNA 1 (head to head)	ncRNA
chr17	72419932	72420141	+	intron (NR_036488, intron 3 of 3)	intron (NR_036488, intron 3 of 3)	77225	NR_135222	146795	NR_135222	ENSG00000264026	LINC02003	-	long intergenic non-protein coding RNA 2003	ncRNA
chr22	37746420	37746529	+	promoter-TSS (NR_160696)	promoter-TSS (NR_160696)	240	NM_007032	11078	NM_007032	ENSG00000100106	TRIOBP	DFNB28|HRIHFB2122|TAP68|TARA|dJ37E16.4	TRIO and F-actin binding protein	protein-coding
chr14	55051524	55051742	+	promoter-TSS (NM_144578)	promoter-TSS (NM_144578)	-14	NM_144578	93487	NM_144578	ENSG00000168175	MAPK1IP1L	C14orf32|MISS|c14_5346	mitogen-activated protein kinase 1 interacting protein 1 like	protein-coding
chr17	12020744	12021043	+	promoter-TSS (NM_003010)	promoter-TSS (NM_003010)	16	NM_001281435	6416	NM_003010	ENSG00000065559	MAP2K4	JNKK|JNKK1|MAPKK4|MEK4|MKK4|PRKMK4|SAPKK-1|SAPKK1|SEK1|SERK1|SKK1	mitogen-activated protein kinase kinase 4	protein-coding
chr9	137240589	137240863	+	promoter-TSS (NM_006088)	promoter-TSS (NM_006088)	-561	NM_006088	10383	NM_006088	ENSG00000188229	TUBB4B	Beta2|LCAEOD|TUBB2|TUBB2C	tubulin beta 4B class IVb	protein-coding
chr8	12951782	12951907	+	intron (NM_020844, intron 1 of 4)	CpG	6171	NM_020844	57604	NM_020844	ENSG00000250305	TRMT9B	C8orf79|KIAA1456|TRM9L|hTRM9L	tRNA methyltransferase 9B (putative)	protein-coding
chr11	65574126	65574835	+	TTS (NM_001098784)	TTS (NM_001098784)	-1558	NM_001351087	254102	NM_001099409	ENSG00000173442	EHBP1L1	-	EH domain binding protein 1 like 1	protein-coding
chr2	87468700	87468844	+	intron (NR_024206, intron 1 of 1)	intron (NR_024206, intron 1 of 1)	-1178	NR_146460	112597	NR_024204	ENSG00000222041	CYTOR	C2orf59|LINC00152|NCRNA00152	cytoskeleton regulator RNA	ncRNA
chr14	96204855	96205039	+	5' UTR (NM_000623, exon 1 of 3)	5' UTR (NM_000623, exon 1 of 3)	149	NM_000623	624	NM_000623	ENSG00000168398	BDKRB2	B2R|BK-2|BK2|BKR2|BRB2	bradykinin receptor B2	protein-coding
chr8	142669829	142670086	+	promoter-TSS (NM_003724)	promoter-TSS (NM_003724)	10	NM_001077527	8629	NM_003724	ENSG00000234616	JRK	JH8|jerky	Jrk helix-turn-helix protein	protein-coding
chr6	149648595	149648775	+	promoter-TSS (NM_007044)	promoter-TSS (NM_007044)	29	NM_007044	11104	NM_007044	ENSG00000186625	KATNA1	-	katanin catalytic subunit A1	protein-coding
chr3	125375280	125375558	+	promoter-TSS (NM_021964)	promoter-TSS (NM_021964)	-65	NM_001348428	7707	NM_021964	ENSG00000163848	ZNF148	BERF-1|BFCOL1|GDACCF|HT-BETA|ZBP-89|ZFP148|pHZ-52	zinc finger protein 148	protein-coding
chr15	22786322	22786638	+	promoter-TSS (NM_144599)	promoter-TSS (NM_144599)	-164	NM_144599	123606	NM_144599	ENSG00000170113	NIPA1	FSP3|SLC57A1|SPG6	NIPA magnesium transporter 1	protein-coding
chr19	45792649	45792877	+	promoter-TSS (NM_004943)	promoter-TSS (NM_004943)	82	NM_004943	1762	NM_004943	ENSG00000185800	DMWD	D19S593E|DMR-N9|DMRN9|gene59	DM1 locus, WD repeat containing	protein-coding
chr17	38853489	38853613	+	promoter-TSS (NR_002576)	promoter-TSS (NR_002576)	170	NM_000978	9349	NM_000978	ENSG00000125691	RPL23	L23|rpL17	ribosomal protein L23	protein-coding
chr6	20534490	20534633	+	5' UTR (NM_017774, exon 1 of 16)	5' UTR (NM_017774, exon 1 of 16)	104	NM_017774	54901	NM_017774	ENSG00000145996	CDKAL1	-	CDK5 regulatory subunit associated protein 1 like 1	protein-coding
chr7	151086073	151086190	+	promoter-TSS (NM_001308304)	promoter-TSS (NM_001308304)	264	NM_001281300	116988	NM_031946	ENSG00000133612	AGAP3	AGAP-3|CENTG3|CRAG|MRIP-1|cnt-g3	ArfGAP with GTPase domain, ankyrin repeat and PH domain 3	protein-coding
chr15	84982025	84982134	+	5' UTR (NM_002605, exon 1 of 22)	5' UTR (NM_002605, exon 1 of 22)	105	NM_173454	5151	NM_002605	ENSG00000073417	PDE8A	HsT19550	phosphodiesterase 8A	protein-coding
chr8	102863158	102863426	+	promoter-TSS (NR_126339)	promoter-TSS (NR_126339)	871	NM_148174	51582	NM_015878	ENSG00000155096	AZIN1	AZI|AZI1|AZIA1|OAZI|OAZIN|ODC1L	antizyme inhibitor 1	protein-coding
[truncated: 4,528 more rows]

## Sheet: Table S2_p53_peaks (DMSO)
Chr	Start	End	Strand	Annotation	Detailed Annotation	Distance to TSS	Nearest PromoterID	Entrez ID	Nearest Refseq	Nearest Ensembl	Gene Name	Gene Alias	Gene Description	Gene Type
chr12	19431509	19432493	+	Intergenic	LTR88b|LTR|Gypsy?	-7491	NM_001114176	121536	NM_153207	ENSG00000139154	AEBP2	-	AE binding protein 2	protein-coding
chr4	83170874	83171513	+	Intergenic	MER50C|LTR|ERV1	-56464	NM_001130715	51316	NM_016619	ENSG00000145287	PLAC8	C15|DGIC|PNAS-144|onzin	placenta associated 8	protein-coding
chr21	33367035	33367822	+	Intergenic	LTR10B1|LTR|ERV1	-35468	NM_001329128	3460	NM_005534	ENSG00000159128	IFNGR2	AF-1|IFGR2|IFNGT1|IMD28	interferon gamma receptor 2	protein-coding
chr1	9181330	9182830	+	promoter-TSS (NR_132738)	promoter-TSS (NR_132738)	-124	NR_132738	102724571	NR_132738	ENSG00000234546	LNCTAM34A	GUARDIN|LINC01759	long non coding transcriptional activator of miR34a	ncRNA
chr16	4140391	4141391	+	Intergenic	Intergenic	-24449	NM_001116	115	NM_001116	ENSG00000162104	ADCY9	AC9|ACIX	adenylate cyclase 9	protein-coding
chr8	142815153	142816497	+	Intergenic	Intergenic	-18976	NM_002066	2765	NM_002066	ENSG00000104499	GML	LY6DL	glycosylphosphatidylinositol anchored molecule like	protein-coding
chr15	62262445	62263145	+	Intergenic	LTR10E|LTR|ERV1	-14000	NR_136885	255180	NM_173805		GOLGA2P11	-	GOLGA2 pseudogene 11	pseudo
chr13	113837019	113837943	+	intron (NM_000820, intron 6 of 14)	intron (NM_000820, intron 6 of 14)	21871	NR_044995	650669	NM_001039799		GAS6-AS1	-	GAS6 antisense RNA 1	ncRNA
chr8	29770151	29771536	+	intron (NR_125815, intron 1 of 3)	intron (NR_125815, intron 1 of 3)	22534	NR_125814	101929450	NR_125814	ENSG00000253490	LINC02099	-	long intergenic non-protein coding RNA 2099	ncRNA
chrX	66638185	66639050	+	intron (NM_001199687, intron 1 of 6)	intron (NM_001199687, intron 1 of 6)	461	NM_021783	60401	NM_021783	ENSG00000131080	EDA2R	EDA-A2R|EDAA2R|TNFRSF27|XEDAR	ectodysplasin A2 receptor	protein-coding
chr10	87842901	87843681	+	intron (NR_028492, intron 3 of 3)	LTR88b|LTR|Gypsy?	20146	NM_001126049	100144748	NM_001126049	ENSG00000227268	KLLN	CWS4|KILLIN	killin, p53 regulated DNA replication inhibitor	protein-coding
chr7	121510906	121511581	+	Intergenic	LTR10B2|LTR|ERV1	-114875	NM_001040020	10447	NM_014888	ENSG00000196937	FAM3C	GS3786|ILEI	family with sequence similarity 3 member C	protein-coding
chr2	177169878	177170868	+	Intergenic	LTR88b|LTR|Gypsy?	42038	NR_157853	105373759	NR_157853		LOC105373759	-	uncharacterized LOC105373759	ncRNA
chr17	39046393	39047299	+	intron (NR_033753, intron 4 of 4)	LTR10E|LTR|ERV1	-10173	NR_036551	100131347	NR_036551	ENSG00000263818	RDM1P5	-	RDM1 pseudogene 5	pseudo
chr13	50528788	50530141	+	TTS (NR_109974)	TTS (NR_109974)	-2015	NR_125753	103689915	NR_125753	ENSG00000186047	DLEU1-AS1	LINC01308	DLEU1 antisense RNA 1	ncRNA
chr5	57834930	57835903	+	Intergenic	Intergenic	63746	NR_109900	101928539	NR_109900	ENSG00000249584	LINC02225	-	long intergenic non-protein coding RNA 2225	ncRNA
chr9	92146980	92148139	+	intron (NR_027341, intron 1 of 3)	intron (NR_027341, intron 1 of 3)	6092	NR_027341	158314	NR_027341		LINC00475	C9orf44	long intergenic non-protein coding RNA 475	ncRNA
chr19	6577104	6578057	+	Intergenic	Intergenic	13570	NM_001330332	970	NM_001252	ENSG00000125726	CD70	CD27-L|CD27L|CD27LG|LPFS3|TNFSF7|TNLG8A	CD70 molecule	protein-coding
chr2	70596469	70597941	+	Intergenic	Intergenic	-43379	NM_003236	7039	NM_003236	ENSG00000163235	TGFA	TFGA	transforming growth factor alpha	protein-coding
chr6	150856761	150858130	+	Intergenic	LTR10E|LTR|ERV1	-8234	NR_146719	25902	NM_015440	ENSG00000120254	MTHFD1L	FTHFSDC1|MTC1THFS|dJ292B18.2	methylenetetrahydrofolate dehydrogenase (NADP+ dependent) 1 like	protein-coding
chr4	41144529	41145521	+	intron (NM_173075, intron 1 of 16)	AluJb|SINE|Alu	69517	NM_173075	323	NM_004307	ENSG00000163697	APBB2	FE65L|FE65L1	amyloid beta precursor protein binding family B member 2	protein-coding
chr19	18373473	18374643	+	Intergenic	Intergenic	-12100	NM_004864	9518	NM_004864	ENSG00000130513	GDF15	GDF-15|MIC-1|MIC1|NAG-1|PDF|PLAB|PTGFB	growth differentiation factor 15	protein-coding
chr11	47214775	47215520	+	exon (NM_000107, exon 1 of 10)	exon (NM_000107, exon 1 of 10)	205	NM_001300734	1643	NM_000107	ENSG00000134574	DDB2	DDBB|UV-DDB2|XPE	damage specific DNA binding protein 2	protein-coding
chr10	127862964	127863711	+	Intergenic	LTR10B1|LTR|ERV1	29604	NM_152311	119467	NM_152311	ENSG00000180745	CLRN3	TMEM12|USH3AL1	clarin 3	protein-coding
chr1	31466361	31467399	+	Intergenic	LTR10E|LTR|ERV1	-33205	NR_034112	149086	NR_034112	ENSG00000260386	LDC1P	LINC01225	leucine decarboxylase 1, pseudogene	pseudo
chr7	124246210	124246972	+	Intergenic	Intergenic	105505	NR_110180	101928211	NR_110180		LOC101928211	-	uncharacterized LOC101928211	ncRNA
chr6	36675826	36677872	+	TTS (NR_144384)	TTS (NR_144384)	359	NM_078467	1026	NM_000389	ENSG00000124762	CDKN1A	CAP20|CDKN1|CIP1|MDA-6|P21|SDI1|WAF1|p21CIP1	cyclin dependent kinase inhibitor 1A	protein-coding
chr9	121322214	121323127	+	intron (NM_000177, intron 10 of 16)	L1MC5a|LINE|L1	22839	NM_000177	2934	NM_000177	ENSG00000148180	GSN	ADF|AGEL	gelsolin	protein-coding
chr4	52051380	52052200	+	exon (NM_001297608, exon 1 of 12)	exon (NM_001297608, exon 1 of 12)	486	NR_123728	132671	NM_145263	ENSG00000163071	SPATA18	Mieap|SPETEX1	spermatogenesis associated 18	protein-coding
chr8	20427937	20429047	+	Intergenic	Intergenic	-124529	NM_021020	11178	NM_021020	ENSG00000061337	LZTS1	F37|FEZ1	leucine zipper tumor suppressor 1	protein-coding
chr2	170221353	170222507	+	intron (NM_001083615, intron 6 of 33)	intron (NM_001083615, intron 6 of 33)	43783	NR_045683	140469	NM_138995	ENSG00000071909	MYO3B	-	myosin IIIB	protein-coding
chr15	88620992	88621889	+	promoter-TSS (NM_022767)	promoter-TSS (NM_022767)	100	NM_022767	64782	NM_022767	ENSG00000181026	AEN	ISG20L1|pp12744	apoptosis enhancing nuclease	protein-coding
chr1	201468420	201469402	+	non-coding (NR_073080, exon 1 of 3)	non-coding (NR_073080, exon 1 of 3)	260	NR_073080	23612	NM_012396	ENSG00000174307	PHLDA3	TIH1	pleckstrin homology like domain family A member 3	protein-coding
chr9	112144608	112145261	+	intron (NM_022486, intron 3 of 16)	intron (NM_022486, intron 3 of 16)	30363	NM_022486	64420	NM_022486	ENSG00000106868	SUSD1	-	sushi domain containing 1	protein-coding
chr11	4464240	4464815	+	Intergenic	Intergenic	15232	NM_001005172	119774	NM_001005172	ENSG00000181963	OR52K2	OR11-7	olfactory receptor family 52 subfamily K member 2	protein-coding
chr19	47231246	47231883	+	promoter-TSS (NM_014417)	promoter-TSS (NM_014417)	-365	NM_014417	27113	NM_014417	ENSG00000105327	BBC3	JFY-1|JFY1|PUMA	BCL2 binding component 3	protein-coding
chr1	235674896	235675720	+	intron (NM_000081, intron 50 of 52)	LTR10B2|LTR|ERV1	-24554	NM_001098721	2786	NM_004485	ENSG00000168243	GNG4	-	G protein subunit gamma 4	protein-coding
chr7	151687984	151688674	+	intron (NM_016203, intron 3 of 15)	intron (NM_016203, intron 3 of 15)	47934	NM_001363698	51422	NM_016203	ENSG00000106617	PRKAG2	AAKG|AAKG2|CMH6|H91620p|WPWS	protein kinase AMP-activated non-catalytic subunit gamma 2	protein-coding
chr5	111494273	111495522	+	TTS (NM_001323377)	TTS (NM_001323377)	-17329	NR_040093	100505678	NR_040093	ENSG00000246859	STARD4-AS1	-	STARD4 antisense RNA 1	ncRNA
chr16	20865609	20866456	+	intron (NM_173475, intron 1 of 2)	intron (NM_173475, intron 1 of 2)	-33850	NM_001369631	57149	NM_020424	ENSG00000102897	LYRM1	A211C6.1	LYR motif containing 1	protein-coding
chr19	46133211	46134242	+	Intergenic	LTR10C|LTR|ERV1	-9038	NM_207393	388555	NM_207393	ENSG00000188624	IGFL3	UNQ483	IGF like family member 3	protein-coding
chr17	50954015	50954812	+	Intergenic	Intergenic	-86435	NM_001243877	10140	NM_005749	ENSG00000141232	TOB1	APRO5|APRO6|PIG49|TOB|TROB|TROB1	transducer of ERBB2, 1	protein-coding
chr6	36666944	36667588	+	Intergenic	Intergenic	7860	NR_109836	101154753	NR_109836	ENSG00000281450	PANDAR	PANDA	promoter of CDKN1A antisense DNA damage activated RNA	ncRNA
[truncated: 2,069 more rows]

## Sheet: Table S3_p53_peaks (Nutlin3a)
Chr	Start	End	Strand	Annotation	Detailed Annotation	Distance to TSS	Nearest PromoterID	Entrez ID	Nearest Refseq	Nearest Ensembl	Gene Name	Gene Alias	Gene Description	Gene Type
[truncated: 10,626 more rows]

[truncated: 4 more sheets: Table S4_superenhancers, Table S5_typical_enhancers, Table S7_DIA_MS, Table S8_gene of Cluster 2]
